# Supplementary material for: dl-Alaninium iodide
Source: Acta Crystallogr Sect E Struct Rep Online. 2012 May 23;68(Pt 6):o1846. doi: 10.1107/S1600536812022003 (PMC3379415; doi:10.1107/S1600536812022003)
Supplement: Supplementary file 1 [file e-68-o1846-sup1.cif]

##############################################################################
#                                                                            #
# This CIF contains the data in a paper accepted for publication in          #
# Acta Crystallographica Section E. It conforms to the requirements of       #
# Notes for Authors for Acta Crystallographica Section E, and has been       #
# peer reviewed under the auspices of the IUCr Commission on Journals.       #
#                                                                            #
# Full details of the Crystallographic Information File format               #
# are given in the paper "The Crystallographic Information File (CIF):       #
# a New Standard Archive File for Crystallography" by S. R. Hall, F. H.      #
# Allen and I. D. Brown [Acta Cryst. (1991), A47, 655-685].                  #
#                                                                            #
# The current version of the core CIF dictionary is obtainable from          #
# ftp://ftp.iucr.org/pub/cif_core.dic.                                       #
#                                                                            #
# Software is freely available for graphical display of the structure(s)     #
# in this CIF. For information consult the CIF software page                 #
# http://www.iucr.org/resources/cif/software.                                #
#                                                                            #
# This file may be used for bona fide research purposes within the           #
# scientific community so long as proper attribution is given to the journal # 
# article from which it was obtained.                                        #
#                                                                            #
##############################################################################
data_I
_audit_creation_method     SHELXL-97
_chemical_name_systematic     '1-carboxyethanaminium iodide'
_chemical_name_common     '<i>DL</i>-alanine hydroiodide'
_chemical_formula_moiety     'C3 H8 N O2 +, I -'
_chemical_formula_sum     'C3 H8 I N O2'
_chemical_formula_iupac     'C3 H8 N O2 +, I -'
_chemical_formula_weight     217.00
_chemical_melting_point     ?
_symmetry_cell_setting     monoclinic
_symmetry_space_group_name_H-M     'P 21/n'
_symmetry_space_group_name_hall     '-P 2yn'
loop_
    _symmetry_equiv_pos_as_xyz
    'x, y, z'
    '-x+1/2, y+1/2, -z+1/2'
    '-x, -y, -z'
    'x-1/2, -y-1/2, z-1/2'
_cell_length_a     7.6975(11)
_cell_length_b     5.7776(8)
_cell_length_c     16.034(2)
_cell_angle_alpha     90.00
_cell_angle_beta     98.999(2)
_cell_angle_gamma     90.00
_cell_volume     704.30(17)
_cell_formula_units_Z     4
_cell_measurement_reflns_used     3131
_cell_measurement_theta_min     2.57
_cell_measurement_theta_max     30.25
_cell_measurement_temperature     100(2)
_exptl_crystal_description     'needle'
_exptl_crystal_colour     'colourless'
_exptl_crystal_size_max     0.30
_exptl_crystal_size_mid     0.11
_exptl_crystal_size_min     0.05
_exptl_crystal_density_diffrn     2.047
_exptl_crystal_density_meas     ?
_exptl_crystal_density_method     'not measured'
_exptl_crystal_F_000     408
_exptl_absorpt_coefficient_mu     4.461
_exptl_absorpt_correction_type     multi-scan
_exptl_absorpt_process_details     '(SADABS; Bruker, 2001)'
_exptl_absorpt_correction_T_min     0.3480
_exptl_absorpt_correction_T_max     0.8077
_exptl_special_details     ?
_diffrn_ambient_temperature     100(2)
_diffrn_radiation_type     MoK\a
_diffrn_radiation_wavelength     0.71073
_diffrn_radiation_source     'INCOATEC microsource'
_diffrn_radiation_monochromator     'multilayer optics'
_diffrn_measurement_device_type
                             'Bruker D8 goniometer with SMART APEX CCD detector'
_diffrn_measurement_method     'omega scans'
_diffrn_detector_area_resol_mean     ?
_diffrn_reflns_number     10196
_diffrn_reflns_av_R_equivalents     0.0553
_diffrn_reflns_av_sigmaI/netI     0.0429
_diffrn_reflns_theta_min     2.57
_diffrn_reflns_theta_max     30.69
_diffrn_reflns_theta_full     25.00
_diffrn_measured_fraction_theta_max     0.967
_diffrn_measured_fraction_theta_full     1.000
_diffrn_reflns_limit_h_min     -10
_diffrn_reflns_limit_h_max     11
_diffrn_reflns_limit_k_min     -8
_diffrn_reflns_limit_k_max     8
_diffrn_reflns_limit_l_min     -22
_diffrn_reflns_limit_l_max     22
_diffrn_standards_number     ?
_diffrn_standards_interval_count     ?
_diffrn_standards_interval_time     ?
_diffrn_standards_decay_%     ?
_refine_special_details
;
Refinement of <i>F</i>^2^ against ALL reflections. The weighted <i>R</i>-factor
<i>wR</i> and goodness of fit <i>S</i> are based on <i>F</i>^2^, conventional
<i>R</i>-factors <i>R</i> are based on <i>F</i>, with <i>F</i> set to zero for
negative <i>F</i>^2^. The threshold expression of <i>F</i>^2^ >
\s(<i>F</i>^2^) is used only for calculating <i>R</i>-factors(gt) <i>etc</i>.
and is not relevant to the choice of reflections for refinement.
<i>R</i>-factors based on <i>F</i>^2^ are statistically about twice as large
as those based on <i>F</i>, and <i>R</i>- factors based on ALL data will be
even larger.
;
_reflns_number_total     2109
_reflns_number_gt     1887
_reflns_threshold_expression     I>2sigma(I)
_refine_ls_structure_factor_coef     Fsqd
_refine_ls_matrix_type     full
_refine_ls_R_factor_all     0.0309
_refine_ls_R_factor_gt     0.0263
_refine_ls_wR_factor_gt     0.0597
_refine_ls_wR_factor_ref     0.0617
_refine_ls_goodness_of_fit_ref     1.050
_refine_ls_restrained_S_all     1.049
_refine_ls_number_reflns     2109
_refine_ls_number_parameters     77
_refine_ls_number_restraints     3
_refine_ls_hydrogen_treatment     mixed
_refine_ls_weighting_scheme     calc
_refine_ls_weighting_details
         'calc w=1/[\s^2^(Fo^2^)+(0.0200P)^2^+0.4000P] where P=(Fo^2^+2Fc^2^)/3'
_atom_sites_solution_hydrogens     geom
_atom_sites_solution_primary     direct
_atom_sites_solution_secondary     difmap
_refine_ls_shift/su_max     0.001
_refine_ls_shift/su_mean     0.000
_refine_diff_density_max     1.166
_refine_diff_density_min     -1.870
_refine_ls_extinction_method     none
_refine_ls_extinction_coef     ?
loop_
    _atom_type_symbol
    _atom_type_description
    _atom_type_scat_dispersion_real
    _atom_type_scat_dispersion_imag
    _atom_type_scat_source
    'C' 'C' 0.0033 0.0016
                         'International Tables Vol C Tables 4.2.6.8 and 6.1.1.4'
    'H' 'H' 0.0000 0.0000
                         'International Tables Vol C Tables 4.2.6.8 and 6.1.1.4'
    'N' 'N' 0.0061 0.0033
                         'International Tables Vol C Tables 4.2.6.8 and 6.1.1.4'
    'O' 'O' 0.0106 0.0060
                         'International Tables Vol C Tables 4.2.6.8 and 6.1.1.4'
    'I' 'I' -0.4742 1.8119
                         'International Tables Vol C Tables 4.2.6.8 and 6.1.1.4'
_computing_data_collection     'SMART (Bruker, 2001)'
_computing_cell_refinement     'SAINT (Bruker, 2001)'
_computing_data_reduction     'SAINT (Bruker, 2001)'
_computing_structure_solution     'SHELXS97 (Sheldrick, 2008)'
_computing_structure_refinement     'SHELXL97 (Sheldrick, 2008)'
_computing_molecular_graphics     'PLATON (Spek, 2009)'
_computing_publication_material     'publCIF (Westrip, 2010)'
loop_
    _atom_site_type_symbol
    _atom_site_label
    _atom_site_fract_x
    _atom_site_fract_y
    _atom_site_fract_z
    _atom_site_U_iso_or_equiv
    _atom_site_adp_type
    _atom_site_calc_flag
    _atom_site_refinement_flags
    _atom_site_occupancy
    _atom_site_symmetry_multiplicity
    _atom_site_disorder_assembly
    _atom_site_disorder_group
    I I1 0.78595(2) 0.38517(3) 0.868059(10) 0.01622(7) Uani d . 1 1 . .
    O O1 0.4337(3) 0.6529(4) 0.92827(13) 0.0248(5) Uani d . 1 1 . .
    H H1 0.508(5) 0.577(6) 0.913(2) 0.030 Uiso d . 1 1 . .
    O O2 0.2836(3) 0.6020(3) 0.79725(13) 0.0193(4) Uani d . 1 1 . .
    C C1 0.3013(3) 0.6870(5) 0.86701(16) 0.0162(5) Uani d . 1 1 . .
    C C2 0.1684(3) 0.8526(5) 0.89481(17) 0.0158(5) Uani d . 1 1 . .
    H H2 0.1169 0.7800 0.9420 0.019 Uiso calc R 1 1 . .
    C C3 0.2528(4) 1.0818(5) 0.9252(2) 0.0249(6) Uani d . 1 1 . .
    H H3A 0.1619 1.1888 0.9380 0.030 Uiso calc R 1 1 . .
    H H3B 0.3120 1.1483 0.8809 0.030 Uiso calc R 1 1 . .
    H H3C 0.3390 1.0558 0.9761 0.030 Uiso calc R 1 1 . .
    N N1 0.0254(3) 0.8877(4) 0.82138(14) 0.0143(4) Uani d D 1 1 . .
    H H1A 0.060(4) 0.928(5) 0.7744(16) 0.017 Uiso d D 1 1 . .
    H H1B -0.052(4) 0.988(5) 0.834(2) 0.017 Uiso d D 1 1 . .
    H H1C -0.036(4) 0.761(4) 0.811(2) 0.017 Uiso d D 1 1 . .
loop_
    _atom_site_aniso_label
    _atom_site_aniso_U_11
    _atom_site_aniso_U_22
    _atom_site_aniso_U_33
    _atom_site_aniso_U_12
    _atom_site_aniso_U_13
    _atom_site_aniso_U_23
    I1 0.01442(11) 0.01740(11) 0.01628(10) 0.00331(6) 0.00066(7) 0.00025(6)
    O1 0.0196(10) 0.0337(12) 0.0190(10) 0.0129(9) -0.0036(8) -0.0060(9)
    O2 0.0183(10) 0.0227(11) 0.0159(9) 0.0043(7) 0.0000(8) -0.0040(7)
    C1 0.0153(12) 0.0167(13) 0.0164(12) 0.0011(9) 0.0021(9) 0.0011(9)
    C2 0.0146(12) 0.0185(13) 0.0136(11) 0.0032(9) -0.0005(9) -0.0007(9)
    C3 0.0220(14) 0.0223(14) 0.0272(15) 0.0040(11) -0.0059(12) -0.0102(12)
    N1 0.0146(11) 0.0154(11) 0.0119(10) 0.0010(8) -0.0006(8) 0.0005(8)
_geom_special_details
;
All e.s.d.'s (except the e.s.d. in the dihedral angle between two l.s. planes)
are estimated using the full covariance matrix. The cell e.s.d.'s are taken
into account individually in the estimation of e.s.d.'s in distances, angles
and torsion angles; correlations between e.s.d.'s in cell parameters are only
used when they are defined by crystal symmetry. An approximate (isotropic)
treatment of cell e.s.d.'s is used for estimating e.s.d.'s involving l.s.
planes.
;
loop_
    _geom_bond_atom_site_label_1
    _geom_bond_atom_site_label_2
    _geom_bond_site_symmetry_2
    _geom_bond_distance
    _geom_bond_publ_flag
    O1 C1 . 1.315(3) ?
    O1 H1 . 0.79(4) ?
    O2 C1 . 1.210(3) ?
    C1 C2 . 1.517(4) ?
    C2 N1 . 1.495(3) ?
    C2 C3 . 1.521(4) ?
    C2 H2 . 1.00 ?
    C3 H3A . 0.98 ?
    C3 H3B . 0.98 ?
    C3 H3C . 0.98 ?
    N1 H1A . 0.87(2) ?
    N1 H1B . 0.88(2) ?
    N1 H1C . 0.87(2) ?
loop_
    _geom_angle_atom_site_label_1
    _geom_angle_atom_site_label_2
    _geom_angle_atom_site_label_3
    _geom_angle_site_symmetry_1
    _geom_angle_site_symmetry_3
    _geom_angle
    _geom_angle_publ_flag
    C1 O1 H1 . . 111(3) ?
    O2 C1 O1 . . 126.3(3) ?
    O2 C1 C2 . . 123.0(2) ?
    O1 C1 C2 . . 110.8(2) ?
    N1 C2 C1 . . 107.5(2) ?
    N1 C2 C3 . . 111.1(2) ?
    C1 C2 C3 . . 111.7(2) ?
    N1 C2 H2 . . 108.8 ?
    C1 C2 H2 . . 108.8 ?
    C3 C2 H2 . . 108.8 ?
    C2 C3 H3A . . 109.5 ?
    C2 C3 H3B . . 109.5 ?
    H3A C3 H3B . . 109.5 ?
    C2 C3 H3C . . 109.5 ?
    H3A C3 H3C . . 109.5 ?
    H3B C3 H3C . . 109.5 ?
    C2 N1 H1A . . 115(2) ?
    C2 N1 H1B . . 110(2) ?
    H1A N1 H1B . . 110(3) ?
    C2 N1 H1C . . 110(2) ?
    H1A N1 H1C . . 107(3) ?
    H1B N1 H1C . . 103(3) ?
loop_
    _geom_hbond_atom_site_label_D
    _geom_hbond_atom_site_label_H
    _geom_hbond_atom_site_label_A
    _geom_hbond_site_symmetry_A
    _geom_hbond_distance_DH
    _geom_hbond_distance_HA
    _geom_hbond_distance_DA
    _geom_hbond_angle_DHA
    O1 H1 I1 . 0.79(4) 2.61(4) 3.391(2) 171(3)
    N1 H1A O2 2_556 0.87(3) 2.05(3) 2.861(3) 155(3)
    N1 H1B I1 1_465 0.88(3) 2.71(3) 3.557(2) 163(3)
    N1 H1C I1 1_455 0.87(3) 2.80(3) 3.580(2) 150(3)
_iucr_refine_instructions_details
;
TITL DL-alanine-hydroiodide in P2(1)/n
CELL 0.71073   7.6975   5.7776  16.0339  90.000  98.999  90.000
ZERR    4.00   0.0011   0.0008   0.0023   0.000   0.002   0.000
LATT  1
SYMM 0.5-X, 0.5+Y, 0.5-Z
SFAC  C   H   N   O   I
UNIT   12   32   4   8   4
TEMP -173.000
L.S. 12
BOND
BOND $H
FMAP 2
SIZE 0.3 0.11 0.05
ACTA 50
PLAN -20
SADI N1 H1A N1 H1B N1 H1C
WGHT    0.020000    0.400000
FVAR       0.14092
I1    5    0.785949    0.385166    0.868059    11.00000    0.01442    0.01740 =
         0.01628    0.00025    0.00066    0.00331
O1    4    0.433682    0.652948    0.928266    11.00000    0.01964    0.03373 =
         0.01898   -0.00604   -0.00357    0.01286
H1    2    0.508420    0.577152    0.912594    11.00000   -1.20000
O2    4    0.283629    0.601968    0.797245    11.00000    0.01833    0.02272 =
         0.01593   -0.00402   -0.00001    0.00433
C1    1    0.301261    0.687049    0.867010    11.00000    0.01528    0.01673 =
         0.01641    0.00111    0.00206    0.00115
C2    1    0.168421    0.852621    0.894812    11.00000    0.01456    0.01853 =
         0.01356   -0.00066   -0.00047    0.00324
AFIX  13
H2    2    0.116947    0.780004    0.942028    11.00000   -1.20000
AFIX   0
C3    1    0.252841    1.081765    0.925173    11.00000    0.02196    0.02230 =
         0.02718   -0.01021   -0.00588    0.00401
AFIX 137
H3A   2    0.161903    1.188822    0.938048    11.00000   -1.20000
H3B   2    0.312027    1.148294    0.880900    11.00000   -1.20000
H3C   2    0.338992    1.055833    0.976136    11.00000   -1.20000
AFIX   0
N1    3    0.025379    0.887697    0.821379    11.00000    0.01461    0.01537 =
         0.01194    0.00049   -0.00060    0.00103
H1A   2    0.060182    0.928469    0.774372    11.00000   -1.20000
H1B   2   -0.051714    0.988441    0.834229    11.00000   -1.20000
H1C   2   -0.035949    0.761157    0.811382    11.00000   -1.20000
HKLF 4
;
data_global
_journal_date_recd_electronic     2012-05-09
_journal_date_accepted     2012-05-15
_journal_name_full     'Acta Crystallographica, Section E'
_journal_year     2012
_journal_volume     68
_journal_issue      6
_journal_page_first     o1846
_journal_page_last     o1846
_journal_paper_category     QO
_journal_paper_doi     10.1107/S1600536812022003
_journal_coeditor_code     NK2163
_publ_contact_author_name     'Ulli Englert'
_publ_contact_author_address
;
      Institut fuer Anorganische Chemie
      RWTH Aachen University
      Landoltweg
      52074 Aachen
      Germany
;
_publ_contact_author_email     'ullrich.englert@ac.rwth-aachen.de'
_publ_contact_author_fax     '0049-241-8888288'
_publ_contact_author_phone     '0049-241-8094666'
_publ_section_title
;
<i>DL</i>-Alaninium iodide
;
loop_
    _publ_author_name
    _publ_author_address
    'Lamberts, Kevin'
;
  Institut f\"ur Anorganische Chemie
      RWTH Aachen University
      Landoltweg 1
      52074 Aachen
      Germany
;
    'Englert, Ulli'
;
    Institut f\"ur Anorganische Chemie
      RWTH Aachen University
      Landoltweg 1
      52074 Aachen
      Germany
;
