# Supplementary material for: dl-Alaninium iodide
Source: Acta Crystallogr Sect E Struct Rep Online. 2012 May 23;68(Pt 6):o1846. doi: 10.1107/S1600536812022003 (PMC3379415; doi:10.1107/S1600536812022003)
Supplement: Supplementary file 2 [file e-68-o1846-Isup2.hkl]

# 
# h,k,l, Fc-squared, Fo-squared, sigma(Fo-squared) and status flag 
# 
data_I
_shelx_title ' DL-alanine-hydroiodide in P2(1)/n' 
_shelx_refln_list_code          4 
_shelx_F_calc_maximum      222.85 
_exptl_crystal_F_000       408.00 
_reflns_d_resolution_high  0.6963 
 
loop_ 
 _symmetry_equiv_pos_as_xyz 
 'x, y, z' 
 '-x+1/2, y+1/2, -z+1/2' 
 '-x, -y, -z' 
 'x-1/2, -y-1/2, z-1/2' 
 
_cell_length_a     7.6975 
_cell_length_b     5.7776 
_cell_length_c     16.034 
_cell_angle_alpha  90.000 
_cell_angle_beta   98.999 
_cell_angle_gamma  90.000 
 
_shelx_F_squared_multiplier     1.000 
 
loop_ 
 _refln_index_h 
 _refln_index_k 
 _refln_index_l 
 _refln_F_squared_calc 
 _refln_F_squared_meas 
 _refln_F_squared_sigma 
 _refln_observed_status 
   2   0   0    34343.03    33665.12   1103.42 o 
   4   0   0    13313.01    13236.81    439.19 o 
   6   0   0      607.67      541.95     27.91 o 
   8   0   0      687.20      729.59     59.59 o 
  10   0   0     1195.05     1311.47     88.57 o 
   1   1   0      414.97      343.11     13.13 o 
   2   1   0     1424.87     1417.02     35.57 o 
   3   1   0     5295.06     4973.84    129.84 o 
   4   1   0     4938.67     4875.44    130.97 o 
   5   1   0     4547.92     4388.11    108.95 o 
   6   1   0     3103.49     2904.66     83.08 o 
   7   1   0     3546.22     3374.26    102.83 o 
   8   1   0     1421.47     1319.65     59.07 o 
   9   1   0     1905.07     1815.09    105.45 o 
  10   1   0      892.40      925.38     71.17 o 
   0   2   0      261.65      268.29     13.91 o 
   1   2   0    39125.47    38113.77    832.85 o 
   2   2   0      417.64      446.60     14.14 o 
   3   2   0    16158.71    15884.63    400.49 o 
   4   2   0      256.23      240.47     14.08 o 
   5   2   0     4124.63     3866.60    107.42 o 
   6   2   0       18.46       14.71      5.28 o 
   7   2   0       98.45      105.88     10.91 o 
   8   2   0        2.69       -3.52      8.46 o 
   9   2   0     1202.57     1229.72     60.98 o 
  10   2   0       23.67       53.19     23.26 o 
   1   3   0      152.75      162.60      9.35 o 
   2   3   0     2516.24     2435.90     64.09 o 
   3   3   0     1012.43      966.88     27.70 o 
   4   3   0     4808.44     4884.07    129.59 o 
   5   3   0     1505.71     1496.82     47.73 o 
   6   3   0     5409.60     5444.79    172.61 o 
   7   3   0     1333.32     1274.71     49.42 o 
   8   3   0     1845.99     1878.56     76.06 o 
   9   3   0     1186.49     1234.65    118.95 o 
   0   4   0    21479.46    21240.69    717.27 o 
   1   4   0     1098.07     1109.54     36.55 o 
   2   4   0     9721.14     9770.98    253.44 o 
   3   4   0      905.87      920.90     55.49 o 
   4   4   0     4426.25     4187.26    129.30 o 
   5   4   0        9.03       21.09      8.86 o 
   6   4   0      288.76      273.48     21.79 o 
   7   4   0        5.79       20.82      8.72 o 
   8   4   0      214.84      221.68     21.38 o 
   9   4   0       34.33       59.63     14.10 o 
   1   5   0      196.71      213.02     17.02 o 
   2   5   0      197.23      202.32     16.15 o 
   3   5   0     2831.74     2798.06    110.59 o 
   4   5   0      958.71      903.34     40.66 o 
   5   5   0     3147.30     3187.62    112.07 o 
   6   5   0      624.43      614.06     36.07 o 
   7   5   0     2690.26     2813.60    105.61 o 
   8   5   0      320.08      312.34     26.94 o 
   0   6   0      820.16      806.72     54.30 o 
   1   6   0     4208.56     4086.83    131.73 o 
   2   6   0      702.74      755.03     48.26 o 
   3   6   0     2535.61     2484.74    114.92 o 
   4   6   0      384.82      321.44     29.65 o 
   5   6   0      688.86      720.82     53.69 o 
   6   6   0       13.49       11.94     19.41 o 
   7   6   0       70.89      100.21     75.54 o 
   1   7   0        1.06        1.10      9.91 o 
   2   7   0      671.44      681.38     51.84 o 
   3   7   0       66.49       41.59     18.51 o 
   4   7   0     1270.99     1273.07     74.68 o 
   5   7   0      165.31      152.59     58.92 o 
   0   8   0     1662.71     1546.51    265.89 o 
   1   8   0      722.43      643.08    154.60 o 
   2   8   0      928.07      867.84     75.33 o 
  -9   0   1      282.22      293.98     36.98 o 
  -7   0   1     3044.16     2851.15    136.40 o 
  -5   0   1    10120.18     9802.39    328.21 o 
  -3   0   1    21270.45    22357.86    733.06 o 
  -1   0   1     7384.57     8560.57    281.09 o 
   1   0   1     2067.83     2142.14     68.74 o 
   3   0   1      159.85      114.68     16.65 o 
   5   0   1     2676.37     2665.16     98.66 o 
   7   0   1     1507.18     1540.61     93.55 o 
   9   0   1     3450.06     3565.81    192.21 o 
 -10   1   1     2288.74     2428.10    127.35 o 
  -9   1   1     2427.58     2317.75    132.36 o 
  -8   1   1     3327.99     3355.96    133.40 o 
  -7   1   1     4192.74     4051.65    123.94 o 
  -6   1   1     3106.09     2948.48    114.39 o 
  -5   1   1      802.68      780.05     31.22 o 
  -4   1   1      762.45      764.57     22.94 o 
  -3   1   1      478.51      469.44     28.63 o 
  -2   1   1        2.40        5.95      2.54 o 
  -1   1   1     8577.90     8726.42    187.34 o 
   0   1   1     7313.35     7690.06    169.12 o 
   1   1   1    14224.50    14589.33    334.60 o 
   2   1   1    17187.94    16956.89    412.30 o 
   3   1   1     9836.69     9821.14    231.62 o 
   4   1   1    10333.92    10461.49    289.61 o 
   5   1   1     6708.04     6695.15    161.90 o 
   6   1   1     7121.20     6845.78    232.12 o 
   7   1   1     2141.89     2084.26     75.14 o 
   8   1   1      659.49      629.19     38.63 o 
   9   1   1      223.98      202.27     28.53 o 
  10   1   1       16.06       25.22     13.66 o 
 -10   2   1       68.41       62.55     21.08 o 
  -9   2   1       24.39       33.76      9.97 o 
  -8   2   1     1502.59     1581.62     56.11 o 
  -7   2   1       25.37       40.07      9.64 o 
  -6   2   1     3071.43     3052.61     87.47 o 
  -5   2   1       79.38      118.40     13.16 o 
  -4   2   1    13775.30    13983.18    356.52 o 
  -3   2   1       94.48      103.19      7.68 o 
  -2   2   1     6822.21     6528.63    153.76 o 
  -1   2   1      588.68      585.00     23.93 o 
   0   2   1    10688.81    10876.33    251.43 o 
   1   2   1       72.32       70.96     11.70 o 
   2   2   1     2801.92     2682.40     65.61 o 
   3   2   1        0.05       -2.65      2.65 o 
   4   2   1      232.10      213.37     15.52 o 
   5   2   1      168.37      172.20     11.70 o 
   6   2   1     2324.11     2332.96     74.06 o 
   7   2   1      301.44      297.84     23.27 o 
   8   2   1     3188.90     3159.17    124.45 o 
   9   2   1      119.24      134.64     31.53 o 
  10   2   1     2537.17     2369.74    348.98 o 
  -9   3   1     2681.35     2820.49    113.51 o 
  -8   3   1     1192.56     1217.85     69.12 o 
  -7   3   1     3671.57     3625.66    125.49 o 
  -6   3   1      705.94      680.54     30.44 o 
  -5   3   1     1169.82     1164.30     42.44 o 
  -4   3   1       60.10       67.01      7.03 o 
  -3   3   1      186.53      195.52      8.48 o 
  -2   3   1        4.86        7.05      5.35 o 
  -1   3   1     3560.50     3606.07     97.25 o 
   0   3   1     3862.59     3752.78     92.66 o 
   1   3   1     6954.77     7067.56    166.80 o 
   2   3   1     6361.89     6219.22    147.22 o 
   3   3   1     9854.86     9700.39    228.07 o 
   4   3   1     4646.90     4427.67    118.96 o 
   5   3   1     5682.90     5659.10    152.32 o 
   6   3   1     3899.42     3681.86    108.04 o 
   7   3   1     2074.86     2031.60     67.61 o 
   8   3   1      325.71      327.04     25.90 o 
   9   3   1      246.10      288.63     24.93 o 
  -9   4   1      138.98      133.32     18.49 o 
  -8   4   1        6.19        3.63     14.36 o 
  -7   4   1     1843.76     1811.13     73.62 o 
  -6   4   1      204.28      197.66     18.36 o 
  -5   4   1     5597.08     5746.85    235.57 o 
  -4   4   1      493.13      510.57     42.09 o 
  -3   4   1     9857.13    10036.44    290.15 o 
  -2   4   1      661.55      702.50     30.22 o 
  -1   4   1     5847.93     5962.71    157.76 o 
   0   4   1      492.92      494.83     19.81 o 
   1   4   1     2287.51     2223.75     74.21 o 
   2   4   1       69.17       57.52      6.72 o 
   3   4   1      198.79      211.78     15.50 o 
   4   4   1       63.49       45.18      9.76 o 
   5   4   1     1220.48     1295.24     54.16 o 
   6   4   1      407.39      371.09     25.79 o 
   7   4   1      980.79      993.63     48.65 o 
   8   4   1      347.59      376.95     28.56 o 
   9   4   1     1980.61     2088.28    115.00 o 
  -8   5   1     1616.29     1659.72     72.28 o 
  -7   5   1      536.61      583.81     36.86 o 
  -6   5   1     1556.28     1653.16     68.89 o 
  -5   5   1        6.75       19.52     12.55 o 
  -4   5   1      300.41      267.12     23.88 o 
  -3   5   1       17.15        4.73      8.82 o 
  -2   5   1      305.29      338.15     21.20 o 
  -1   5   1     1006.25      902.12     39.01 o 
   0   5   1     2365.40     2294.40     78.39 o 
   1   5   1     1911.97     1733.05     64.78 o 
   2   5   1     5670.28     5490.97    168.63 o 
   3   5   1     1169.12     1075.54     55.98 o 
   4   5   1     3837.84     3782.61    143.36 o 
   5   5   1     1094.31     1105.73     70.24 o 
   6   5   1     2822.40     2839.71    105.17 o 
   7   5   1      562.74      586.43     44.49 o 
   8   5   1      500.67      484.04     40.08 o 
  -7   6   1       61.03       81.60     45.32 o 
  -6   6   1     1272.64     1354.47     78.44 o 
  -5   6   1      172.88      181.12     28.93 o 
  -4   6   1     3862.35     3782.16    147.63 o 
  -3   6   1      342.38      352.32     31.56 o 
  -2   6   1     3206.59     3053.77    122.44 o 
  -1   6   1      690.27      705.51     35.46 o 
   0   6   1     3003.76     2836.98     96.81 o 
   1   6   1      101.22      107.48     22.97 o 
   2   6   1      636.80      568.01     44.77 o 
   3   6   1        0.36        2.22      9.88 o 
   4   6   1        6.58       10.51     11.53 o 
   5   6   1      233.57      211.93     27.75 o 
   6   6   1      710.68      684.83     59.55 o 
   7   6   1      486.93      358.05    126.40 o 
  -5   7   1      274.90      281.40     79.31 o 
  -4   7   1       14.35       22.08     23.19 o 
  -3   7   1        9.92       15.98     13.73 o 
  -2   7   1       21.88       32.02     13.85 o 
  -1   7   1      795.36      776.60     50.87 o 
   0   7   1      187.42      198.11     35.41 o 
   1   7   1     1481.62     1474.08     75.16 o 
   2   7   1      309.31      344.08     34.67 o 
   3   7   1     2802.08     2846.30    181.79 o 
   4   7   1      334.16      355.42     35.92 o 
  -2   8   1      294.43      282.73     37.10 o 
  -1   8   1     1330.95     1178.39    218.56 o 
   0   8   1      199.25      113.72     55.72 o 
   1   8   1      451.14      510.63    133.45 o 
   2   8   1        4.94       -4.31     21.91 o 
 -10   0   2     1220.64     1243.73    144.28 o 
  -8   0   2     8238.79     8052.60    377.71 o 
  -6   0   2    12704.46    11817.26    490.98 o 
  -4   0   2    18318.07    19411.81    637.84 o 
  -2   0   2    11192.37    13033.27    428.73 o 
   0   0   2      454.00      502.82     26.67 o 
   2   0   2     5427.52     4981.47    166.52 o 
   4   0   2     7534.44     7267.00    246.04 o 
   6   0   2    13644.73    12796.48    427.59 o 
   8   0   2     7848.04     7068.00    457.25 o 
  10   0   2     2450.70     2775.01    158.98 o 
 -10   1   2      447.70      515.35     36.51 o 
  -9   1   2      189.20      209.55     21.79 o 
  -8   1   2        1.51       -5.38      7.86 o 
  -7   1   2       57.63       68.24      8.53 o 
  -6   1   2      246.80      221.89     14.21 o 
  -5   1   2     1597.48     1547.74     42.81 o 
  -4   1   2     4281.77     4149.70    100.78 o 
  -3   1   2     7877.72     7873.96    184.19 o 
  -2   1   2    10679.14    10770.49    231.49 o 
  -1   1   2    20941.43    22433.41    512.75 o 
   0   1   2     3449.97     3622.29     84.92 o 
   1   1   2    17204.95    17672.99    432.65 o 
   2   1   2    12388.35    12354.82    285.34 o 
   3   1   2     8970.79     9266.17    227.26 o 
   4   1   2     1556.51     1452.95     40.17 o 
   5   1   2      847.15      840.11     29.75 o 
   6   1   2      744.63      704.36     29.88 o 
   7   1   2        0.08        7.81     14.58 o 
   8   1   2        0.19       -6.38      6.38 o 
   9   1   2      236.91      244.66     23.97 o 
  10   1   2      321.03      377.70     30.99 o 
 -10   2   2        8.46        3.43      9.54 o 
  -9   2   2     2171.55     2207.87    132.19 o 
  -8   2   2       25.09       50.48     11.90 o 
  -7   2   2     8582.36     8372.56    236.89 o 
  -6   2   2       50.91       33.11     10.14 o 
  -5   2   2    12181.13    11971.09    308.52 o 
  -4   2   2      286.98      288.52     16.21 o 
  -3   2   2    15254.51    15721.44    397.95 o 
  -2   2   2       15.32       10.33      3.62 o 
  -1   2   2     9431.43     9440.21    241.48 o 
   0   2   2      103.05       84.59      8.40 o 
   1   2   2     3518.14     3307.74     79.26 o 
   2   2   2       95.24       93.52      6.09 o 
   3   2   2     4161.40     4081.81     98.98 o 
   4   2   2      265.96      244.32     11.61 o 
   5   2   2    13671.15    13320.29    357.56 o 
   6   2   2       48.55       36.13      6.92 o 
   7   2   2     7715.14     7405.62    208.12 o 
   8   2   2       96.92       90.11     27.03 o 
   9   2   2     3335.35     3338.04    129.24 o 
  10   2   2       13.75       27.70     15.11 o 
 -10   3   2      748.51      644.59    140.50 o 
  -9   3   2        8.94       25.05     23.48 o 
  -8   3   2      158.57      155.79     26.69 o 
  -7   3   2       11.83       21.12     12.29 o 
  -6   3   2      182.72      177.74     12.96 o 
  -5   3   2      424.24      424.22     20.21 o 
  -4   3   2     3611.45     3643.42     99.24 o 
  -3   3   2     2578.16     2415.35     61.64 o 
  -2   3   2    10600.73    10736.70    287.55 o 
  -1   3   2     3856.52     3735.32    100.36 o 
   0   3   2    10405.23    10560.64    246.63 o 
   1   3   2     5642.35     5395.73    128.80 o 
   2   3   2    11863.38    11659.66    271.12 o 
   3   3   2     3292.36     3042.55     76.14 o 
   4   3   2     2204.93     2225.91     63.91 o 
   5   3   2      255.94      283.15     17.89 o 
   6   3   2      436.51      455.95     23.52 o 
   7   3   2       40.27       55.81     12.16 o 
   8   3   2      169.04      156.33     20.80 o 
   9   3   2       35.50       26.37     14.95 o 
  -9   4   2      100.38      102.28     15.53 o 
  -8   4   2     4238.97     4404.24    150.92 o 
  -7   4   2      164.13      194.11     18.82 o 
  -6   4   2     4967.45     5001.14    164.27 o 
  -5   4   2      440.92      491.06     27.46 o 
  -4   4   2     6624.55     6872.03    205.72 o 
  -3   4   2      150.14      169.32     14.22 o 
  -2   4   2     3149.56     3251.79     89.92 o 
  -1   4   2       23.53       36.96      5.44 o 
   0   4   2      212.89      227.57     12.48 o 
   1   4   2        0.09        7.41      2.92 o 
   2   4   2     1146.36     1119.90     39.08 o 
   3   4   2      142.88      147.03     10.77 o 
   4   4   2     3286.87     3352.98    105.96 o 
   5   4   2      294.77      325.86     24.58 o 
   6   4   2     5216.98     5471.79    178.64 o 
   7   4   2      223.01      213.45     20.22 o 
   8   4   2     3881.19     3927.30    147.47 o 
   9   4   2      253.96      297.24     28.74 o 
  -8   5   2        3.24        5.35      9.02 o 
  -7   5   2      104.06      103.04     16.45 o 
  -6   5   2       72.43       53.66     10.82 o 
  -5   5   2      950.33     1023.98     45.78 o 
  -4   5   2      752.79      751.32     35.80 o 
  -3   5   2     2864.42     2598.15    107.20 o 
  -2   5   2      994.36      982.80     52.39 o 
  -1   5   2     7887.99     7711.96    232.71 o 
   0   5   2      661.26      615.91     30.71 o 
   1   5   2     6485.64     6340.09    202.91 o 
   2   5   2     1451.78     1416.01     62.24 o 
   3   5   2     3823.56     3524.66    185.68 o 
   4   5   2      417.78      408.14     36.27 o 
   5   5   2      814.88      759.68     40.42 o 
   6   5   2      260.34      226.84     28.68 o 
   7   5   2       29.82        7.80      7.92 o 
   8   5   2       31.31       20.02     10.77 o 
  -7   6   2     2007.84     2181.93    197.08 o 
  -6   6   2      264.42      244.47     43.83 o 
  -5   6   2     2514.01     2493.85    140.50 o 
  -4   6   2      778.29      852.69     61.40 o 
  -3   6   2     2145.38     2018.60     92.08 o 
  -2   6   2      155.18      161.57     25.99 o 
  -1   6   2      816.12      783.19     38.13 o 
   0   6   2       60.55       59.40     10.22 o 
   1   6   2      144.03      179.43     16.73 o 
   2   6   2      169.01      174.39     44.70 o 
   3   6   2      755.65      785.92     57.56 o 
   4   6   2      585.95      588.22     58.60 o 
   5   6   2     2351.86     2194.19    109.77 o 
   6   6   2      309.16      344.36     46.55 o 
   7   6   2     1747.35     1587.80    275.46 o 
  -5   7   2       28.94      -17.12     34.24 o 
  -4   7   2      683.47      759.16     52.81 o 
  -3   7   2      219.81      220.71     26.81 o 
  -2   7   2     2509.37     2441.20    111.26 o 
  -1   7   2      354.32      338.93     31.84 o 
   0   7   2     3071.09     3189.03    130.47 o 
   1   7   2      490.98      461.89     36.51 o 
   2   7   2     2778.57     2590.46    121.62 o 
   3   7   2      352.30      376.70     49.65 o 
   4   7   2      750.66      774.13     57.05 o 
  -2   8   2      255.93      265.06     37.46 o 
  -1   8   2       59.61       36.26     50.36 o 
   0   8   2       41.09      -26.69     56.40 o 
   1   8   2        7.22      -41.29     51.87 o 
   2   8   2      106.99      127.41     26.19 o 
  -9   0   3     3211.55     3084.78    167.68 o 
  -7   0   3     3526.76     3308.25    252.28 o 
  -5   0   3     2679.31     2739.40     99.39 o 
  -3   0   3     1520.91     1502.78     55.92 o 
  -1   0   3       23.02       82.01      6.30 o 
   1   0   3    16169.62    16333.53    534.61 o 
   3   0   3    16017.58    16059.95    600.96 o 
   5   0   3    10776.71    10290.11    397.74 o 
   7   0   3     3699.82     3395.45    181.46 o 
   9   0   3      549.93      498.70     50.13 o 
 -10   1   3      126.51      154.36     19.25 o 
  -9   1   3       54.65       59.43     22.90 o 
  -8   1   3      365.60      358.02     26.08 o 
  -7   1   3     1284.00     1172.65     41.25 o 
  -6   1   3     3793.46     3746.94    136.82 o 
  -5   1   3     4568.16     4556.89    111.36 o 
  -4   1   3     8798.67     9022.41    212.40 o 
  -3   1   3     9069.58     9202.71    215.57 o 
  -2   1   3    28916.44    29866.86    683.43 o 
  -1   1   3    24291.23    25019.03    622.83 o 
   0   1   3    11500.72    11983.30    277.95 o 
   1   1   3     7182.16     7529.61    176.32 o 
   2   1   3     5972.92     5950.57    133.86 o 
   3   1   3     2709.56     2743.04     69.15 o 
   4   1   3       51.47       54.16      5.65 o 
   5   1   3       45.53       43.24     10.53 o 
   6   1   3      662.95      673.66     31.45 o 
   7   1   3     2111.27     2027.90    105.40 o 
   8   1   3     1693.29     1613.73     88.53 o 
   9   1   3     1232.98     1198.83     58.39 o 
  10   1   3     1219.72     1424.91    233.78 o 
 -10   2   3     2419.83     2486.12    128.87 o 
  -9   2   3      131.41      116.82     15.75 o 
  -8   2   3     4396.73     4525.76    145.97 o 
  -7   2   3      294.79      309.74     29.14 o 
  -6   2   3     3514.77     3498.69     98.63 o 
  -5   2   3      131.13      150.30     16.08 o 
  -4   2   3      637.11      630.21     23.20 o 
  -3   2   3      150.09      155.69      9.54 o 
  -2   2   3     3946.28     4082.24     98.49 o 
  -1   2   3      179.31      161.96      9.63 o 
   0   2   3     5657.67     6083.51    147.50 o 
   1   2   3      922.42      890.65     25.68 o 
   2   2   3    17041.80    16338.44    378.40 o 
   3   2   3      152.97      174.77     19.09 o 
   4   2   3    10381.39    10268.60    244.91 o 
   5   2   3      216.40      234.12     14.73 o 
   6   2   3     3485.36     3370.60    100.95 o 
   7   2   3        0.36       -3.75      7.27 o 
   8   2   3     1995.86     1916.17     67.92 o 
   9   2   3        6.15        9.44     14.21 o 
  10   2   3       20.33       20.65     14.10 o 
 -10   3   3       51.81       40.56     43.15 o 
  -9   3   3       84.89       75.57     25.79 o 
  -8   3   3      202.92      182.67     22.04 o 
  -7   3   3      900.18      896.70     53.02 o 
  -6   3   3     2102.85     2069.75    100.74 o 
  -5   3   3     4993.46     5190.58    140.28 o 
  -4   3   3     3437.03     3327.54    109.83 o 
  -3   3   3     8302.02     8324.68    197.16 o 
  -2   3   3    10024.11    10178.88    262.24 o 
  -1   3   3    13736.50    13978.15    357.56 o 
   0   3   3     3423.46     3302.91     80.97 o 
   1   3   3     6243.63     6252.88    147.73 o 
   2   3   3      810.53      770.04     23.44 o 
   3   3   3     1228.10     1171.29     36.45 o 
   4   3   3       42.04       49.37      6.47 o 
   5   3   3       11.29        9.27      6.38 o 
   6   3   3      359.32      367.83     20.60 o 
   7   3   3     1565.44     1594.76     55.57 o 
   8   3   3      638.89      570.64     36.32 o 
   9   3   3     1295.83     1279.27    117.44 o 
  -9   4   3     1909.90     1994.51    134.70 o 
  -8   4   3      491.55      513.34     38.09 o 
  -7   4   3     2089.70     2120.01     92.99 o 
  -6   4   3      220.90      271.20     28.37 o 
  -5   4   3     1314.86     1349.75     78.24 o 
  -4   4   3      256.96      299.46     20.27 o 
  -3   4   3      136.77      157.71     17.80 o 
  -2   4   3        3.34       -1.51      3.31 o 
  -1   4   3     1011.95     1008.79     34.20 o 
   0   4   3      415.42      429.07     20.06 o 
   1   4   3     7261.99     7260.46    172.08 o 
   2   4   3      550.10      536.14     18.91 o 
   3   4   3     8226.69     8271.53    215.62 o 
   4   4   3      816.48      804.18     51.42 o 
   5   4   3     6157.65     6109.00    195.19 o 
   6   4   3      208.80      217.80     19.40 o 
   7   4   3     2090.63     2091.74     83.25 o 
   8   4   3        0.89       -0.41      8.24 o 
   9   4   3      417.69      347.47     41.80 o 
  -8   5   3      242.08      234.14     28.15 o 
  -7   5   3      421.30      448.12     34.70 o 
  -6   5   3     1609.96     1602.94     67.27 o 
  -5   5   3      640.62      679.99     35.93 o 
  -4   5   3     3850.54     3807.78    149.64 o 
  -3   5   3     1038.68      936.76     41.73 o 
  -2   5   3     6379.76     6511.16    228.89 o 
  -1   5   3     1824.23     1806.65     69.21 o 
   0   5   3     3684.43     3585.22    115.98 o 
   1   5   3      671.54      656.53     36.35 o 
   2   5   3     2075.24     2065.86     72.95 o 
   3   5   3      323.69      289.34     31.55 o 
   4   5   3        2.33       -7.07     11.62 o 
   5   5   3        0.07       -4.29     14.32 o 
   6   5   3      212.13      245.88     21.53 o 
   7   5   3      393.77      386.53     46.11 o 
   8   5   3     1085.59     1048.97     91.15 o 
  -7   6   3      513.79      569.88     73.26 o 
  -6   6   3      957.15     1121.61     72.96 o 
  -5   6   3      269.28      307.13     30.38 o 
  -4   6   3      168.57      178.24     23.73 o 
  -3   6   3       29.54       38.96     13.94 o 
  -2   6   3      511.35      441.60     35.94 o 
  -1   6   3      180.19      180.07     26.05 o 
   0   6   3     2044.32     1896.60     72.02 o 
   1   6   3      751.53      782.24     38.60 o 
   2   6   3     3902.36     3694.59    140.65 o 
   3   6   3      346.05      386.79     34.86 o 
   4   6   3     3567.66     3572.71    150.95 o 
   5   6   3      394.36      398.86     39.83 o 
   6   6   3     1455.08     1471.70     91.00 o 
   7   6   3       11.37      -47.84     54.39 o 
  -5   7   3     1550.68     1545.10    143.39 o 
  -4   7   3      246.61      280.83     44.50 o 
  -3   7   3     2188.51     2216.41    103.36 o 
  -2   7   3      402.34      432.24     37.35 o 
  -1   7   3     2355.86     2314.85    106.82 o 
   0   7   3       93.24      102.50     17.31 o 
   1   7   3     1258.45     1248.78     66.87 o 
   2   7   3       21.97       32.84     13.30 o 
   3   7   3      144.68      157.26     42.38 o 
   4   7   3        9.39       23.12     14.83 o 
  -2   8   3        1.24       -5.04     12.59 o 
   0   8   3      147.28      126.90     80.07 o 
   1   8   3     1269.86     1051.99    200.93 o 
   2   8   3      275.38      277.47     40.29 o 
 -10   0   4     1856.14     1939.81    233.16 o 
  -8   0   4     1929.76     1811.79     97.13 o 
  -6   0   4        0.56       16.56      6.34 o 
  -4   0   4      829.67      755.94     33.33 o 
  -2   0   4    21501.00    21107.18    860.91 o 
   0   0   4    49660.51    46443.75   2834.17 o 
   2   0   4    25727.11    26016.17    844.84 o 
   4   0   4    17147.64    18327.92    604.12 o 
   6   0   4      841.48      823.91     40.66 o 
   8   0   4       10.32       30.20     12.72 o 
  10   0   4      647.06      688.90     70.00 o 
 -10   1   4      729.42      805.66     47.58 o 
  -9   1   4     1790.26     1828.36    105.03 o 
  -8   1   4     1309.58     1214.41     61.97 o 
  -7   1   4     3662.87     3494.69     99.60 o 
  -6   1   4     4607.20     4522.69    135.19 o 
  -5   1   4     7252.56     7393.27    177.20 o 
  -4   1   4     3704.28     3776.20     92.52 o 
  -3   1   4     2156.44     2149.87     53.90 o 
  -2   1   4     2105.06     2039.90     50.56 o 
  -1   1   4       67.25       79.31      5.07 o 
   0   1   4       28.74       37.16      3.45 o 
   1   1   4      625.80      644.62     18.45 o 
   2   1   4     1962.84     1950.82     51.08 o 
   3   1   4     6590.23     6662.14    164.40 o 
   4   1   4     5617.75     5564.13    140.22 o 
   5   1   4     4142.60     3930.29    102.50 o 
   6   1   4     2855.26     2663.99     78.06 o 
   7   1   4     5002.60     4743.34    145.15 o 
   8   1   4     2457.34     2510.70    101.35 o 
   9   1   4     2191.75     2128.32    177.86 o 
  10   1   4      770.57      891.85     83.59 o 
 -10   2   4       27.15       -5.11     20.55 o 
  -9   2   4     2169.45     2300.93    146.45 o 
  -8   2   4       21.12       40.82      9.35 o 
  -7   2   4      111.38      108.82     10.94 o 
  -6   2   4        9.21       -2.42      7.92 o 
  -5   2   4      303.54      266.68     15.02 o 
  -4   2   4       72.60       76.65      8.08 o 
  -3   2   4     8098.01     8236.61    193.64 o 
  -2   2   4       44.36       58.29      7.60 o 
  -1   2   4    18712.04    18935.56    434.52 o 
   0   2   4       26.69       22.08      3.21 o 
   1   2   4    21503.96    21313.26    492.59 o 
   2   2   4       73.26       67.39      5.97 o 
   3   2   4    12147.32    11971.17    278.15 o 
   4   2   4       43.25       47.30      6.20 o 
   5   2   4     6483.86     6181.36    156.44 o 
   6   2   4       44.19       45.20      7.24 o 
   7   2   4      237.15      254.88     17.92 o 
   8   2   4        4.37        8.01      5.90 o 
   9   2   4      102.09       90.77     23.70 o 
  10   2   4       14.86       35.75     16.11 o 
 -10   3   4      564.68      575.11     89.26 o 
  -9   3   4     1069.76     1108.39     54.27 o 
  -8   3   4     1956.46     1796.05    110.51 o 
  -7   3   4     1588.39     1648.79    110.50 o 
  -6   3   4     5566.52     5745.69    155.93 o 
  -5   3   4     3255.06     3286.09     92.44 o 
  -4   3   4     4770.90     4766.64    128.47 o 
  -3   3   4      602.22      568.94     23.08 o 
  -2   3   4     3175.14     3310.51     82.18 o 
  -1   3   4      218.26      228.33     12.25 o 
   0   3   4       48.83       55.50      5.85 o 
   1   3   4        4.12        9.17      3.43 o 
   2   3   4     2014.40     1949.20     50.76 o 
   3   3   4     1246.44     1112.04     32.51 o 
   4   3   4     6772.69     6536.16    163.44 o 
   5   3   4      568.94      575.32     26.47 o 
   6   3   4     5162.72     4990.43    143.63 o 
   7   3   4     1494.27     1400.32     52.13 o 
   8   3   4     3267.09     3175.05    203.08 o 
   9   3   4      971.56      960.03    117.95 o 
  -9   4   4       43.77       66.71     19.84 o 
  -8   4   4      685.38      688.02     42.24 o 
  -7   4   4       82.88       90.87     14.29 o 
  -6   4   4        9.01       13.76     10.02 o 
  -5   4   4       10.10        5.94      6.94 o 
  -4   4   4      673.10      621.14     47.97 o 
  -3   4   4      179.31      170.23     15.09 o 
  -2   4   4     7340.39     7320.38    193.22 o 
  -1   4   4      111.40      116.85      9.08 o 
   0   4   4    12374.29    12247.90    316.92 o 
   1   4   4      963.16      921.27     28.37 o 
   2   4   4     8497.91     8146.68    192.89 o 
   3   4   4      252.53      271.55     19.05 o 
   4   4   4     6203.36     6057.66    191.71 o 
   5   4   4       53.77       57.68     11.46 o 
   6   4   4      522.04      479.64     30.45 o 
   7   4   4        7.28       -3.84      8.83 o 
   8   4   4        0.52        7.41      7.66 o 
  -8   5   4      294.45      376.18     29.81 o 
  -7   5   4     2413.27     2628.79    122.19 o 
  -6   5   4     1021.48     1025.00     46.81 o 
  -5   5   4     3995.98     4086.39    132.11 o 
  -4   5   4      955.58      946.93     43.17 o 
  -3   5   4     2615.48     2704.19     90.27 o 
  -2   5   4      633.60      588.30     40.81 o 
  -1   5   4      613.48      634.50     31.46 o 
   0   5   4      240.59      261.46     19.87 o 
   1   5   4      195.84      187.40     16.17 o 
   2   5   4       88.40       97.06     14.62 o 
   3   5   4     2716.25     2732.58    115.96 o 
   4   5   4      536.76      509.67     39.78 o 
   5   5   4     3373.87     3403.79    143.15 o 
   6   5   4      320.19      311.52     24.54 o 
   7   5   4     3312.16     3488.98    136.93 o 
   8   5   4      429.55      421.50     50.86 o 
  -7   6   4        0.45       13.45     32.73 o 
  -6   6   4       13.47       25.68     15.77 o 
  -5   6   4      147.91      147.61     25.94 o 
  -4   6   4      102.47      150.84     22.80 o 
  -3   6   4     1847.10     1698.96     83.88 o 
  -2   6   4      228.81      270.39     27.77 o 
  -1   6   4     2770.97     2779.88    113.73 o 
   0   6   4      381.80      399.17     26.05 o 
   1   6   4     3847.75     3717.69    122.14 o 
   2   6   4      451.83      474.12     53.10 o 
   3   6   4     2273.71     2323.99    108.20 o 
   4   6   4      188.58      206.70     26.08 o 
   5   6   4     1383.33     1482.05     81.77 o 
   6   6   4       49.94       45.69     25.66 o 
   7   6   4      135.44      101.22     84.10 o 
  -5   7   4      378.76      443.88     69.43 o 
  -4   7   4     1505.22     1695.10     93.61 o 
  -3   7   4      110.55       99.57     19.91 o 
  -2   7   4     1197.50     1201.74     82.36 o 
  -1   7   4       69.53       86.58     17.41 o 
   0   7   4        0.49       -8.07      9.76 o 
   1   7   4       31.61       34.98     11.81 o 
   2   7   4      267.23      306.62     31.95 o 
   3   7   4       11.33        4.21     23.62 o 
   4   7   4     1613.85     1662.15     90.48 o 
  -2   8   4      830.24      876.74     88.13 o 
   0   8   4     1292.15     1310.33    242.73 o 
  -9   0   5       85.23       67.83     16.82 o 
  -7   0   5     3137.59     3137.46    232.08 o 
  -5   0   5    13625.70    13732.56    455.91 o 
  -3   0   5    29877.53    33394.11   1091.75 o 
  -1   0   5    20904.50    23074.97    864.44 o 
   1   0   5    22351.98    23530.04    924.07 o 
   3   0   5       22.29       19.99      8.43 o 
   5   0   5      112.74      146.03     20.42 o 
   7   0   5     1303.37     1217.24     57.20 o 
   9   0   5     2709.65     2366.71    204.71 o 
 -10   1   5     1924.53     2003.16    110.41 o 
  -9   1   5     2546.86     2332.17     99.41 o 
  -8   1   5     2783.84     2746.66     93.07 o 
  -7   1   5     2921.78     2815.16     82.94 o 
  -6   1   5     3454.95     3552.29     98.55 o 
  -5   1   5     2674.03     2677.04     81.89 o 
  -4   1   5     2013.76     2082.34     53.78 o 
  -3   1   5     1481.00     1511.70     39.61 o 
  -2   1   5      676.39      708.42     20.96 o 
  -1   1   5     3017.27     2957.82     82.06 o 
   0   1   5     3359.02     3151.64     81.68 o 
   1   1   5     3380.74     3454.53     82.93 o 
   2   1   5     2919.57     2842.61     72.72 o 
   3   1   5     6907.06     6790.71    168.29 o 
   4   1   5     8743.85     8702.33    213.91 o 
   5   1   5     4461.25     4446.64    115.58 o 
   6   1   5     4277.07     4168.77    115.24 o 
   7   1   5     1662.83     1530.36     56.75 o 
   8   1   5      952.31      926.96     51.62 o 
   9   1   5      374.36      348.33     29.10 o 
 -10   2   5       74.40      100.22     45.81 o 
  -9   2   5        5.79       -8.69      8.69 o 
  -8   2   5      737.20      738.87     44.33 o 
  -7   2   5       75.48       75.83      9.78 o 
  -6   2   5     6036.08     6123.09    163.59 o 
  -5   2   5      161.84      189.97     12.75 o 
  -4   2   5    14271.33    14559.00    339.43 o 
  -3   2   5      859.00      860.26     25.44 o 
  -2   2   5    13981.05    14517.33    357.55 o 
  -1   2   5      858.51      901.88     25.31 o 
   0   2   5    22348.82    23202.36    533.22 o 
   1   2   5      358.48      392.48     16.46 o 
   2   2   5     4358.28     4391.13    104.58 o 
   3   2   5       99.07      124.27      8.12 o 
   4   2   5      300.34      323.25     15.97 o 
   5   2   5       54.77       67.98     10.57 o 
   6   2   5      921.88      853.36     35.62 o 
   7   2   5      144.19      144.04     13.29 o 
   8   2   5     2289.37     2264.48     92.63 o 
   9   2   5      104.79      121.74     18.68 o 
 -10   3   5      898.85      910.48    154.10 o 
  -9   3   5     2479.20     2595.21    116.25 o 
  -8   3   5     1115.20     1140.91     52.76 o 
  -7   3   5     2800.46     3028.70    111.35 o 
  -6   3   5      823.19      868.28     60.62 o 
  -5   3   5     2909.71     3040.93    100.40 o 
  -4   3   5      476.21      470.66     21.77 o 
  -3   3   5      648.66      701.70     22.52 o 
  -2   3   5        9.04       12.87      3.02 o 
  -1   3   5      685.83      642.78     20.56 o 
   0   3   5     1576.40     1481.24     39.87 o 
   1   3   5     2267.87     2112.84     57.44 o 
   2   3   5     1601.18     1554.02     42.11 o 
   3   3   5     6058.71     5772.62    137.75 o 
   4   3   5     4732.54     4513.95    116.30 o 
   5   3   5     3491.67     3542.90    112.68 o 
   6   3   5     2556.62     2577.51     81.01 o 
   7   3   5     2077.46     2038.17     71.16 o 
   8   3   5      606.33      652.81     40.58 o 
   9   3   5      254.39      291.34     30.97 o 
  -9   4   5       10.92        5.46      9.91 o 
  -8   4   5        1.65       -7.02      7.49 o 
  -7   4   5     1634.16     1708.42     93.50 o 
  -6   4   5      285.88      293.30     22.11 o 
  -5   4   5     5742.27     5756.08    195.80 o 
  -4   4   5      862.34      894.77     43.68 o 
  -3   4   5    11645.60    11630.54    338.27 o 
  -2   4   5     2154.15     2153.63     63.50 o 
  -1   4   5     8835.81     8688.91    228.14 o 
   0   4   5      893.98      874.87     38.37 o 
   1   4   5     6218.92     6276.10    150.71 o 
   2   4   5      110.29      132.57     10.52 o 
   3   4   5      276.13      312.15     15.21 o 
   4   4   5        0.03        0.60      6.51 o 
   5   4   5      129.19      147.81     15.28 o 
   6   4   5      336.21      328.46     24.58 o 
   7   4   5      846.70      844.79     93.69 o 
   8   4   5      130.83      156.17     18.95 o 
  -8   5   5     1332.94     1413.77     95.65 o 
  -7   5   5      362.38      407.74     40.07 o 
  -6   5   5     2071.60     2294.42    101.64 o 
  -5   5   5      235.25      282.27     21.97 o 
  -4   5   5      521.64      573.37     32.05 o 
  -3   5   5       13.73       16.57      7.04 o 
  -2   5   5       40.10       80.07     16.09 o 
  -1   5   5      738.37      720.67     34.73 o 
   0   5   5     1112.33     1031.88     45.23 o 
   1   5   5      788.03      723.68     35.31 o 
   2   5   5     2316.84     2160.84     85.80 o 
   3   5   5     1168.12     1106.56     61.19 o 
   4   5   5     3007.84     2774.06    122.09 o 
   5   5   5      979.18      974.21     81.84 o 
   6   5   5     2043.18     2212.43    139.39 o 
   7   5   5      420.65      393.12     33.07 o 
   8   5   5      607.41      597.75     62.95 o 
  -7   6   5      162.77      169.59     71.76 o 
  -6   6   5     1533.61     1693.48    137.57 o 
  -5   6   5      227.54      232.50     28.07 o 
  -4   6   5     3100.16     3047.58    127.61 o 
  -3   6   5     1010.02     1054.93     62.37 o 
  -2   6   5     3767.84     3529.81    138.49 o 
  -1   6   5      860.17      899.17     55.60 o 
   0   6   5     3893.23     3758.99    123.59 o 
   1   6   5      493.34      528.16     30.68 o 
   2   6   5     1023.12      949.06     82.28 o 
   3   6   5      108.15      117.40     19.91 o 
   4   6   5       72.17       66.48     18.53 o 
   5   6   5       76.89       89.64     18.22 o 
   6   6   5      390.76      406.39    126.40 o 
  -5   7   5      623.08      852.30     99.13 o 
  -4   7   5        0.93        9.30     13.82 o 
  -3   7   5       66.98       75.04     19.10 o 
  -2   7   5       19.32        9.97     12.45 o 
  -1   7   5      144.45      145.45     21.81 o 
   0   7   5      106.40      121.76     20.44 o 
   1   7   5      728.67      754.79     69.63 o 
   2   7   5      121.97      169.16     30.53 o 
   3   7   5     1815.24     1802.14    143.99 o 
   4   7   5      390.12      405.81     42.43 o 
   0   8   5      346.67      399.34    127.91 o 
 -10   0   6      744.90      816.81     78.06 o 
  -8   0   6     4348.05     4018.78    229.36 o 
  -6   0   6     7646.01     7805.74    264.17 o 
  -4   0   6    14747.33    16093.51    570.56 o 
  -2   0   6     6418.14     6585.30    219.38 o 
   0   0   6      531.54      633.95     37.38 o 
   2   0   6      809.77      770.16     34.49 o 
   4   0   6     3716.70     3551.98    123.22 o 
   6   0   6     8051.58     7955.53    294.33 o 
   8   0   6     3999.49     3851.70    321.29 o 
 -10   1   6      775.96      847.47     52.26 o 
  -9   1   6      919.72      950.33     72.21 o 
  -8   1   6      310.26      356.99     26.00 o 
  -7   1   6      391.43      432.92     22.53 o 
  -6   1   6        3.12        6.49      4.91 o 
  -5   1   6      487.31      473.47     18.71 o 
  -4   1   6     3590.88     3557.57     88.02 o 
  -3   1   6     3439.81     3293.16     81.02 o 
  -2   1   6     3410.12     3443.00     83.28 o 
  -1   1   6    13195.93    13861.56    321.56 o 
   0   1   6    11282.38    11274.54    260.94 o 
   1   1   6    15943.42    16421.60    379.25 o 
   2   1   6     6970.09     7119.17    174.61 o 
   3   1   6     9865.16    10252.79    249.19 o 
   4   1   6     2533.88     2413.43     65.88 o 
   5   1   6     1758.65     1795.16     63.62 o 
   6   1   6     1512.80     1471.46     48.12 o 
   7   1   6      233.49      239.14     20.75 o 
   8   1   6        7.56        8.33     22.90 o 
   9   1   6      295.70      285.22     26.89 o 
 -10   2   6        1.50       19.21     17.91 o 
  -9   2   6     1213.14     1150.74     66.44 o 
  -8   2   6        0.78       -0.36      5.79 o 
  -7   2   6     4856.70     5021.37    167.58 o 
  -6   2   6       40.26       46.53     10.06 o 
  -5   2   6     6874.41     7119.68    187.09 o 
  -4   2   6        3.79        9.48      6.00 o 
  -3   2   6    14942.55    15447.52    359.47 o 
  -2   2   6        0.46       13.73      6.94 o 
  -1   2   6     2598.31     2639.11     65.35 o 
   0   2   6       92.93      113.23      8.25 o 
   1   2   6      110.95      125.39      7.95 o 
   2   2   6       79.43       72.48      6.51 o 
   3   2   6     2167.43     1966.48     54.68 o 
   4   2   6       32.88       42.24      8.34 o 
   5   2   6     8014.37     7506.60    189.62 o 
   6   2   6       93.49      102.79     10.98 o 
   7   2   6     4486.38     4247.85    131.28 o 
   8   2   6       50.65       63.35     12.58 o 
   9   2   6     2907.58     2870.75    262.04 o 
 -10   3   6     1423.39     1149.86    135.62 o 
  -9   3   6      126.54      149.68     19.26 o 
  -8   3   6      715.46      784.97     56.26 o 
  -7   3   6       99.59       90.21     12.90 o 
  -6   3   6       38.99       66.19     15.39 o 
  -5   3   6      330.46      394.74     19.95 o 
  -4   3   6     2192.49     2181.77     63.74 o 
  -3   3   6     1083.42     1099.63     32.38 o 
  -2   3   6     5718.34     5715.11    137.81 o 
  -1   3   6     3381.81     3416.95     85.00 o 
   0   3   6    12843.95    12772.32    298.12 o 
   1   3   6     6186.24     6150.67    147.62 o 
   2   3   6     9882.55     9736.34    228.09 o 
   3   3   6     3103.83     2929.01     77.96 o 
   4   3   6     3881.73     3797.10     99.74 o 
   5   3   6      830.38      859.18     33.34 o 
   6   3   6      901.42      859.61     36.31 o 
   7   3   6      240.69      250.82     18.52 o 
   8   3   6       32.52       37.45      7.90 o 
   9   3   6       56.98       48.34     15.11 o 
  -9   4   6        2.91       37.00     27.84 o 
  -8   4   6     2315.22     2535.42    157.96 o 
  -7   4   6       96.33      100.01     20.50 o 
  -6   4   6     3891.10     4177.94    195.48 o 
  -5   4   6      154.47      183.63     17.17 o 
  -4   4   6     5801.44     6184.37    188.31 o 
  -3   4   6       17.41       34.30     17.42 o 
  -2   4   6     2521.90     2529.11     74.30 o 
  -1   4   6       16.02       17.66      6.08 o 
   0   4   6      446.48      461.90     20.69 o 
   1   4   6        3.79        5.55      4.61 o 
   2   4   6      230.10      252.08     12.92 o 
   3   4   6      109.27       97.16     14.15 o 
   4   4   6     1335.94     1306.58     53.80 o 
   5   4   6       68.28       78.21     16.13 o 
   6   4   6     3484.33     3392.54    118.21 o 
   7   4   6      191.82      184.66     29.22 o 
   8   4   6     1945.12     1968.92     86.07 o 
  -8   5   6       31.93       41.42     15.48 o 
  -7   5   6      291.11      313.95     38.90 o 
  -6   5   6       25.81       19.13      9.22 o 
  -5   5   6      133.57      181.01     17.79 o 
  -4   5   6      767.41      798.60     38.79 o 
  -3   5   6     1840.70     1884.62     69.95 o 
  -2   5   6      582.99      554.25     30.41 o 
  -1   5   6     6721.47     6450.07    197.70 o 
   0   5   6     1314.75     1304.14     52.75 o 
   1   5   6     6290.67     6018.18    201.58 o 
   2   5   6     1113.98     1035.44     44.44 o 
   3   5   6     5318.16     5059.44    196.85 o 
   4   5   6      466.92      411.55     49.21 o 
   5   5   6     1005.46     1000.91     59.73 o 
   6   5   6      529.13      531.68     42.75 o 
   7   5   6       91.40       71.29     17.92 o 
  -7   6   6     1473.74     1674.92    228.12 o 
  -6   6   6      159.02      156.81     35.86 o 
  -5   6   6     1793.12     1910.66     91.56 o 
  -4   6   6      229.81      254.66     28.94 o 
  -3   6   6     2501.51     2545.62    109.72 o 
  -2   6   6      135.46      133.36     21.54 o 
  -1   6   6      655.02      670.06     46.61 o 
   0   6   6      100.31      114.97     18.67 o 
   1   6   6       33.39       49.96     21.97 o 
   2   6   6      169.08      144.35     20.60 o 
   3   6   6      326.40      346.70     53.49 o 
   4   6   6      190.49      208.21     30.01 o 
   5   6   6     1336.69     1368.80     77.67 o 
   6   6   6      335.19      403.87    124.39 o 
  -5   7   6       32.71       44.57     30.27 o 
  -4   7   6      426.05      425.35     39.48 o 
  -3   7   6       86.18       54.34     16.71 o 
  -2   7   6     1652.28     1491.70     81.95 o 
  -1   7   6      334.52      333.26     33.21 o 
   0   7   6     3377.87     3306.87    134.19 o 
   1   7   6      573.48      625.60     45.47 o 
   2   7   6     2824.00     2822.94    132.46 o 
   3   7   6      367.97      388.27     40.20 o 
  -9   0   7     3348.39     3527.62    517.68 o 
  -7   0   7     7028.82     7074.00    441.70 o 
  -5   0   7     2798.77     2980.55    107.33 o 
  -3   0   7      454.60      550.71     37.36 o 
  -1   0   7      330.39      302.40     47.06 o 
   1   0   7    10947.51    11781.38    426.23 o 
   3   0   7    11483.99    12676.24    422.36 o 
   5   0   7    11871.13    12368.86    487.80 o 
   7   0   7     5944.64     5987.30    240.05 o 
   9   0   7     1454.34     1443.03    144.28 o 
 -10   1   7      187.70      130.99     34.17 o 
  -9   1   7       26.91       20.93      9.39 o 
  -8   1   7      247.19      221.88     22.33 o 
  -7   1   7      669.82      658.77     39.35 o 
  -6   1   7     1380.99     1386.38     45.73 o 
  -5   1   7     2669.33     2687.06     69.34 o 
  -4   1   7     7853.48     8014.15    190.77 o 
  -3   1   7     7026.50     6940.69    164.10 o 
  -2   1   7    13222.28    13104.83    334.30 o 
  -1   1   7     9828.41    10113.44    259.10 o 
   0   1   7     7694.08     7911.85    185.15 o 
   1   1   7     3884.82     3945.76     95.77 o 
   2   1   7     4241.38     4333.05    119.86 o 
   3   1   7     3585.34     3765.32     96.86 o 
   4   1   7      131.96      159.24     11.20 o 
   5   1   7       57.97       58.30     12.22 o 
   6   1   7      195.63      195.69     13.74 o 
   7   1   7      447.63      434.36     25.18 o 
   8   1   7      760.26      655.21     50.46 o 
   9   1   7      912.95      873.52     51.34 o 
 -10   2   7     2267.64     1939.07    331.61 o 
  -9   2   7      120.58      112.40     26.17 o 
  -8   2   7     5306.93     5441.05    290.01 o 
  -7   2   7      232.67      253.71     17.30 o 
  -6   2   7     5656.46     5804.53    155.27 o 
  -5   2   7      274.34      269.38     16.02 o 
  -4   2   7     2217.09     2292.48     64.17 o 
  -3   2   7      116.86      114.80     11.59 o 
  -2   2   7      111.05      101.69     12.16 o 
  -1   2   7      129.90      133.31      8.98 o 
   0   2   7     3640.05     3610.92     88.81 o 
   1   2   7      353.27      375.04     19.44 o 
   2   2   7    15905.57    16266.43    374.89 o 
   3   2   7      555.25      545.12     22.14 o 
   4   2   7     7423.71     7507.69    187.91 o 
   5   2   7      310.15      333.79     17.97 o 
   6   2   7     7032.58     6866.44    201.78 o 
   7   2   7       28.97       40.95      8.58 o 
   8   2   7     2183.03     2139.76     76.56 o 
   9   2   7       16.88       49.35     18.63 o 
 -10   3   7       99.37      140.00     84.10 o 
  -9   3   7       15.63       17.04     10.44 o 
  -8   3   7      155.95      161.05     17.72 o 
  -7   3   7      536.53      593.24     33.82 o 
  -6   3   7      552.75      537.71     45.40 o 
  -5   3   7     3340.65     3366.75     95.55 o 
  -4   3   7     3532.67     3601.84     99.80 o 
  -3   3   7     5739.59     5713.84    138.92 o 
  -2   3   7     5728.52     5804.53    154.35 o 
  -1   3   7     8313.19     8324.22    197.63 o 
   0   3   7     2687.40     2562.50     69.64 o 
   1   3   7     3684.25     3558.90     88.37 o 
   2   3   7     1762.52     1695.77     50.49 o 
   3   3   7     2010.37     1892.43     54.26 o 
   4   3   7       21.94       23.06      6.41 o 
   5   3   7        9.50       17.06      6.11 o 
   6   3   7      157.44      158.29     14.22 o 
   7   3   7      376.58      350.58     22.53 o 
   8   3   7      257.49      269.30     24.69 o 
   9   3   7      799.20      865.66     69.49 o 
  -9   4   7     2027.46     2097.08    104.71 o 
  -8   4   7      402.60      383.05     36.61 o 
  -7   4   7     3809.96     4046.10    245.83 o 
  -6   4   7      305.01      338.34     27.70 o 
  -5   4   7     1466.68     1527.21     78.56 o 
  -4   4   7      461.72      499.96     29.35 o 
  -3   4   7      463.24      473.76     29.31 o 
  -2   4   7        3.19        2.60      5.23 o 
  -1   4   7      267.32      293.97     16.92 o 
   0   4   7      148.10      145.68     11.02 o 
   1   4   7     4412.61     4334.96    107.39 o 
   2   4   7      678.08      685.25     27.28 o 
   3   4   7     5935.11     5781.31    146.28 o 
   4   4   7     1019.51      959.58     35.82 o 
   5   4   7     6301.28     6263.65    201.48 o 
   6   4   7      440.14      479.94     50.65 o 
   7   4   7     3021.73     2850.16    114.25 o 
   8   4   7       91.04      137.81     18.98 o 
  -8   5   7      151.58      186.08     48.25 o 
  -7   5   7      245.17      297.09     26.08 o 
  -6   5   7      781.34      835.44     43.84 o 
  -5   5   7      429.11      487.15     38.13 o 
  -4   5   7     3338.59     3345.58    115.16 o 
  -3   5   7      965.36     1058.18     46.78 o 
  -2   5   7     3781.67     3685.55    118.22 o 
  -1   5   7      973.31      982.04     52.03 o 
   0   5   7     3474.15     3416.98    112.31 o 
   1   5   7      643.70      672.09     34.30 o 
   2   5   7     1532.52     1476.54     71.41 o 
   3   5   7      615.80      612.57     43.56 o 
   4   5   7       90.03      100.95     19.26 o 
   5   5   7        1.48      -10.81     11.78 o 
   6   5   7       44.50       55.49     15.56 o 
  -7   6   7      513.51      880.26    156.61 o 
  -6   6   7     1526.99     1773.84     98.16 o 
  -5   6   7      470.30      588.07     44.85 o 
  -4   6   7      769.66      791.93     53.63 o 
  -3   6   7      152.61      142.09     22.16 o 
  -2   6   7       18.22       27.10     12.13 o 
  -1   6   7      160.63      169.11     23.58 o 
   0   6   7      834.24      836.11     41.59 o 
   1   6   7      438.27      439.99     28.94 o 
   2   6   7     3276.64     3380.22    141.48 o 
   3   6   7      750.42      833.45     81.63 o 
   4   6   7     2508.50     2505.86    121.13 o 
   5   6   7      579.76      551.89     45.44 o 
   6   6   7     2103.81     1901.03    295.60 o 
  -5   7   7     1099.67     1379.82    203.95 o 
  -4   7   7      292.48      335.47     34.92 o 
  -3   7   7     1396.99     1490.02     82.82 o 
  -2   7   7      323.50      386.20     36.53 o 
  -1   7   7     2192.26     2102.06    100.32 o 
   0   7   7      104.63      129.49     20.67 o 
   1   7   7      876.67      876.70     78.06 o 
   2   7   7       69.77       64.68     40.05 o 
   3   7   7      330.12      324.00     45.50 o 
 -10   0   8     1893.81     2226.85    152.08 o 
  -8   0   8     1515.43     1529.17    146.79 o 
  -6   0   8      311.35      375.02     29.37 o 
  -4   0   8      137.52      131.92     12.99 o 
  -2   0   8    12438.31    12960.71    493.38 o 
   0   0   8     9487.18    10376.31    344.89 o 
   2   0   8    20272.73    22632.18    747.24 o 
   4   0   8     7134.80     7960.82    297.26 o 
   6   0   8      738.17      904.21     54.56 o 
   8   0   8        1.67       -6.31     11.58 o 
 -10   1   8      241.37      239.79     25.60 o 
  -9   1   8     1005.67     1004.55     55.13 o 
  -8   1   8     1336.54     1428.60     65.46 o 
  -7   1   8     3599.81     3470.28    108.50 o 
  -6   1   8     3584.12     3596.66    100.10 o 
  -5   1   8     7333.86     7612.81    182.25 o 
  -4   1   8     4160.74     4238.40    103.74 o 
  -3   1   8     5031.26     4851.09    116.86 o 
  -2   1   8     5428.02     5336.66    135.67 o 
  -1   1   8     5579.43     5907.32    140.37 o 
   0   1   8     1768.13     1886.75     48.51 o 
   1   1   8       16.87       21.05      8.22 o 
   2   1   8      179.59      149.38     12.14 o 
   3   1   8      547.73      549.38     22.32 o 
   4   1   8     1298.38     1262.72     39.74 o 
   5   1   8     2324.09     2218.00     82.77 o 
   6   1   8     2113.40     2017.34     63.69 o 
   7   1   8     3109.91     2927.63     98.58 o 
   8   1   8     2113.18     1914.16     83.41 o 
   9   1   8     1768.86     1682.96    237.69 o 
 -10   2   8       18.16       23.67     59.93 o 
  -9   2   8     1585.77     1764.47    111.57 o 
  -8   2   8       44.36       49.65     11.64 o 
  -7   2   8      739.09      801.45     35.83 o 
  -6   2   8        4.80        2.86      5.29 o 
  -5   2   8       50.25       47.05      7.72 o 
  -4   2   8        5.93        8.29      4.52 o 
  -3   2   8     4571.40     4440.42    108.55 o 
  -2   2   8        4.74       15.21      4.08 o 
  -1   2   8     9206.00     9191.44    232.04 o 
   0   2   8       38.76       26.61      5.71 o 
   1   2   8    10110.69    10131.49    236.24 o 
   2   2   8        4.81        5.53      5.07 o 
   3   2   8     8051.75     8160.54    201.59 o 
   4   2   8        3.78       17.26     12.33 o 
   5   2   8     3086.17     3119.94     92.67 o 
   6   2   8        4.67        8.93      6.16 o 
   7   2   8      162.76      215.62     35.54 o 
   8   2   8       11.04       12.94     10.19 o 
   9   2   8        1.40       16.11     12.09 o 
  -9   3   8      524.48      517.61     56.00 o 
  -8   3   8     1933.32     1985.14    132.39 o 
  -7   3   8     1693.56     1788.36    128.93 o 
  -6   3   8     4181.84     4293.43    137.51 o 
  -5   3   8     2676.97     2879.89     95.23 o 
  -4   3   8     6822.97     7161.19    188.55 o 
  -3   3   8     1027.97     1015.33     31.74 o 
  -2   3   8     6061.79     6330.77    152.80 o 
  -1   3   8     1628.24     1648.20     51.77 o 
   0   3   8     1356.18     1355.30     40.37 o 
   1   3   8       14.30       24.27      4.60 o 
   2   3   8       90.74       82.22      8.09 o 
   3   3   8       86.70       88.34      9.82 o 
   4   3   8     2575.91     2453.31     68.94 o 
   5   3   8      302.50      313.30     21.21 o 
   6   3   8     2873.50     2843.35     94.57 o 
   7   3   8     1022.20     1087.59     45.44 o 
   8   3   8     3087.36     3097.65    178.56 o 
  -9   4   8       33.18       59.93     22.66 o 
  -8   4   8      602.72      695.99     48.76 o 
  -7   4   8      115.18      129.14     22.64 o 
  -6   4   8       43.41       65.17     12.70 o 
  -5   4   8        1.41       -1.76      6.19 o 
  -4   4   8      226.75      260.33     20.64 o 
  -3   4   8        3.76       12.14      9.09 o 
  -2   4   8     4685.93     4593.36    139.47 o 
  -1   4   8       56.71       59.62     11.85 o 
   0   4   8     5285.74     4961.48    135.85 o 
   1   4   8      301.20      295.17     17.65 o 
   2   4   8     7867.50     7838.43    280.18 o 
   3   4   8       23.94       20.78      7.29 o 
   4   4   8     3573.86     3535.75    104.02 o 
   5   4   8       32.50       48.36      9.94 o 
   6   4   8      613.05      623.98     38.28 o 
   7   4   8       40.43       45.82     11.25 o 
  -8   5   8      303.57      281.42     28.93 o 
  -7   5   8     1911.32     1980.91    134.93 o 
  -6   5   8      634.89      649.54     52.94 o 
  -5   5   8     4279.19     4418.77    182.85 o 
  -4   5   8      610.29      635.15     37.87 o 
  -3   5   8     3602.52     3606.53    122.89 o 
  -2   5   8      889.79      897.55     50.66 o 
  -1   5   8     2298.12     2307.73     80.96 o 
   0   5   8      318.53      358.86     24.26 o 
   1   5   8       24.92       20.12      7.91 o 
   2   5   8       10.13        4.88      8.28 o 
   3   5   8      502.72      567.51     41.86 o 
   4   5   8      153.22      144.04     35.10 o 
   5   5   8     2113.42     2071.64    187.16 o 
   6   5   8      332.62      274.49     34.55 o 
  -7   6   8       99.93      138.49     66.98 o 
  -6   6   8       11.00        2.76     13.89 o 
  -5   6   8      119.33       99.42     26.02 o 
  -4   6   8       11.27       13.85     13.52 o 
  -3   6   8     1136.85     1170.95     68.76 o 
  -2   6   8       96.77      109.02     31.65 o 
  -1   6   8     2034.47     2023.01     95.98 o 
   0   6   8      182.15      169.46     22.60 o 
   1   6   8     2703.69     2683.07     99.80 o 
   2   6   8      135.57      124.43     29.43 o 
   3   6   8     1856.61     1725.96     89.84 o 
   4   6   8       24.26       16.06     16.22 o 
   5   6   8     1172.93     1177.95     69.84 o 
  -4   7   8     2242.49     2292.01    193.23 o 
  -3   7   8      102.73      107.15     24.96 o 
  -2   7   8     1502.90     1514.96    106.27 o 
  -1   7   8       99.56      132.86     22.82 o 
   0   7   8      250.51      257.49     35.73 o 
   1   7   8        0.42       -3.26     10.37 o 
   2   7   8        6.10       32.37     13.92 o 
   3   7   8        0.04       -0.22     10.43 o 
  -9   0   9       43.99       32.28     31.73 o 
  -7   0   9      956.58     1040.21     70.50 o 
  -5   0   9     6721.14     6781.38    231.02 o 
  -3   0   9    14991.43    16312.88    825.44 o 
  -1   0   9    22497.71    23571.33    889.60 o 
   1   0   9    16016.02    17920.25    595.08 o 
   3   0   9     2381.28     2360.41    138.61 o 
   5   0   9      761.38      877.53     53.31 o 
   7   0   9      674.38      617.36     55.56 o 
 -10   1   9     1207.40     1198.03    103.74 o 
  -9   1   9     1679.73     1790.78    183.82 o 
  -8   1   9     2085.61     2139.43    134.54 o 
  -7   1   9     1877.55     1961.00     79.06 o 
  -6   1   9     2248.61     2430.67     76.09 o 
  -5   1   9     3340.28     3319.22     84.66 o 
  -4   1   9      956.72      986.74     30.26 o 
  -3   1   9      101.67       94.91      7.81 o 
  -2   1   9       43.84       44.30      7.61 o 
  -1   1   9      684.37      654.53     38.69 o 
   0   1   9     1944.68     1917.87     50.02 o 
   1   1   9     3122.98     3344.48     83.24 o 
   2   1   9     3589.54     3637.42    105.07 o 
   3   1   9     5991.12     6086.77    169.82 o 
   4   1   9     7289.19     7265.28    190.80 o 
   5   1   9     3382.10     3485.11    100.41 o 
   6   1   9     2851.49     2766.27     83.78 o 
   7   1   9     1420.40     1305.91    113.39 o 
   8   1   9     1622.68     1527.48     97.98 o 
 -10   2   9       65.11      110.79     82.08 o 
  -9   2   9        7.46        9.00     12.82 o 
  -8   2   9       86.28      103.20     22.00 o 
  -7   2   9        2.84       -5.69      5.69 o 
  -6   2   9     3822.46     3949.40    118.30 o 
  -5   2   9       81.64       88.79     10.34 o 
  -4   2   9     5665.44     5644.80    137.30 o 
  -3   2   9      616.33      586.37     21.79 o 
  -2   2   9    14657.69    14948.14    371.11 o 
  -1   2   9      442.45      434.06     20.03 o 
   0   2   9    14623.52    15134.84    381.03 o 
   1   2   9      545.96      534.53     19.95 o 
   2   2   9     7001.65     7076.69    176.71 o 
   3   2   9      145.06      159.83     11.81 o 
   4   2   9     2179.49     2079.96     61.31 o 
   5   2   9        0.38        2.91      5.08 o 
   6   2   9        2.60       10.76     10.04 o 
   7   2   9       26.11       29.40      9.35 o 
   8   2   9      911.59      783.92     38.13 o 
  -9   3   9     1607.77     1894.78    340.17 o 
  -8   3   9      992.24     1121.38     78.50 o 
  -7   3   9     1786.80     1860.97    126.42 o 
  -6   3   9      995.00     1096.77     52.00 o 
  -5   3   9     2165.50     2131.32     82.00 o 
  -4   3   9      676.08      681.12     27.85 o 
  -3   3   9       55.23       75.49      9.18 o 
  -2   3   9       12.11        8.41      6.46 o 
  -1   3   9      437.76      410.03     16.52 o 
   0   3   9      318.39      323.70     15.42 o 
   1   3   9     3151.03     3101.54     82.20 o 
   2   3   9     1237.78     1274.48     45.46 o 
   3   3   9     4646.82     4557.28    118.88 o 
   4   3   9     3270.72     3054.75     84.15 o 
   5   3   9     3576.76     3388.36    106.16 o 
   6   3   9     1289.46     1275.37     49.26 o 
   7   3   9     1760.42     1820.81     66.54 o 
   8   3   9      972.34      958.31     45.83 o 
  -9   4   9       35.66       48.34     21.15 o 
  -8   4   9       17.45       30.30      9.90 o 
  -7   4   9      446.43      434.45     32.16 o 
  -6   4   9       41.05       47.84     11.50 o 
  -5   4   9     3087.85     3116.17    136.37 o 
  -4   4   9      660.58      643.57     36.15 o 
  -3   4   9     7276.05     7361.43    220.89 o 
  -2   4   9     1520.79     1464.71     56.31 o 
  -1   4   9     9666.56     9559.32    251.56 o 
   0   4   9      904.24      880.27     35.39 o 
   1   4   9     6574.11     6422.27    172.86 o 
   2   4   9      642.07      639.37     35.56 o 
   3   4   9     1095.06     1182.11     39.81 o 
   4   4   9        6.90        5.90      5.27 o 
   5   4   9      220.98      232.57     20.12 o 
   6   4   9       40.62       33.30     18.83 o 
   7   4   9      463.62      417.56     31.47 o 
  -8   5   9     1241.54     1241.84    106.26 o 
  -7   5   9      393.20      425.02     54.69 o 
  -6   5   9     1273.57     1276.23     61.36 o 
  -5   5   9      747.72      847.88     59.31 o 
  -4   5   9      378.95      408.57     42.72 o 
  -3   5   9       41.36       55.40     11.27 o 
  -2   5   9        1.65        8.82      7.97 o 
  -1   5   9       79.76      105.85     10.50 o 
   0   5   9      965.61     1010.83     49.22 o 
   1   5   9      356.89      404.01     28.17 o 
   2   5   9     1762.53     1757.82     97.47 o 
   3   5   9      899.29      963.21     56.81 o 
   4   5   9     2988.47     2879.75    128.00 o 
   5   5   9      505.45      516.39     41.69 o 
   6   5   9     1498.69     1484.21    165.78 o 
  -6   6   9      912.82     1080.60    132.95 o 
  -5   6   9      170.44      232.27     33.58 o 
  -4   6   9     1575.13     1497.36    142.46 o 
  -3   6   9      781.14      832.85     61.87 o 
  -2   6   9     3775.00     3598.18    142.91 o 
  -1   6   9      643.90      561.14     44.31 o 
   0   6   9     3094.62     3162.06    117.12 o 
   1   6   9      824.74      784.96     44.31 o 
   2   6   9     1771.25     1726.99    126.40 o 
   3   6   9      249.76      212.58     59.97 o 
   4   6   9      362.34      353.99     42.02 o 
   5   6   9        2.27      -16.06     36.03 o 
  -4   7   9       16.70       10.58     50.86 o 
  -3   7   9       24.01       12.64     15.24 o 
  -2   7   9        0.10       33.66     18.39 o 
  -1   7   9       28.80       17.16     17.17 o 
   0   7   9        0.31       -4.13     15.31 o 
   1   7   9      798.58      868.29     57.79 o 
   2   7   9       20.18       15.70     23.40 o 
   3   7   9     1097.17     1085.22    189.85 o 
 -10   0  10      719.67      721.15    134.21 o 
  -8   0  10     2527.28     2570.61    148.39 o 
  -6   0  10     8864.58     9193.76    353.18 o 
  -4   0  10    12097.40    12460.37    474.38 o 
  -2   0  10     6590.17     6335.14    268.12 o 
   0   0  10     1279.76     1331.75     54.60 o 
   2   0  10       92.12       85.59     17.74 o 
   4   0  10     3347.29     3372.88    146.26 o 
   6   0  10     3730.52     3523.49    149.84 o 
   8   0  10     2991.92     2982.65    181.79 o 
 -10   1  10      846.59      912.16     85.33 o 
  -9   1  10     1580.56     1572.88     78.94 o 
  -8   1  10      956.37      965.63     60.18 o 
  -7   1  10      707.13      801.27     39.83 o 
  -6   1  10       85.14       80.66     10.48 o 
  -5   1  10      187.36      195.20     20.01 o 
  -4   1  10      329.95      314.12     16.21 o 
  -3   1  10      361.78      362.46     19.26 o 
  -2   1  10     1006.55      951.02     31.05 o 
  -1   1  10     3872.38     3841.08     94.09 o 
   0   1  10     5988.58     6071.34    145.11 o 
   1   1  10     7149.54     7822.03    185.94 o 
   2   1  10     2214.50     2358.41     62.31 o 
   3   1  10     5030.92     5386.47    138.23 o 
   4   1  10     2954.12     2992.58    116.93 o 
   5   1  10     2504.73     2497.70    147.96 o 
   6   1  10     1065.86     1077.80     44.39 o 
   7   1  10      398.74      358.39     26.47 o 
   8   1  10      138.82      123.70     18.32 o 
 -10   2  10        4.23       -5.04     51.87 o 
  -9   2  10     1198.21     1182.07     82.52 o 
  -8   2  10        5.61        9.93      9.71 o 
  -7   2  10     3280.67     3551.58    139.83 o 
  -6   2  10       62.59       57.41     14.91 o 
  -5   2  10     7566.49     7610.62    250.76 o 
  -4   2  10       15.54       18.53      5.82 o 
  -3   2  10    10265.59    10234.33    284.45 o 
  -2   2  10       63.44       61.76      8.80 o 
  -1   2  10     2803.02     2738.30     69.96 o 
   0   2  10        3.80        7.01      5.79 o 
   1   2  10     1271.46     1304.07     42.45 o 
   2   2  10       23.41       20.38      5.13 o 
   3   2  10     2077.01     2071.49     60.63 o 
   4   2  10       13.47        2.29      5.93 o 
   5   2  10     3460.07     3181.19     93.52 o 
   6   2  10       91.71       90.40     15.79 o 
   7   2  10     3758.20     3569.67    117.49 o 
   8   2  10       17.93       27.53      8.17 o 
  -9   3  10      333.96      350.32     40.55 o 
  -8   3  10     1513.37     1554.64    119.93 o 
  -7   3  10       68.69       70.90     15.05 o 
  -6   3  10      588.65      615.24     43.72 o 
  -5   3  10        2.17        4.80      8.32 o 
  -4   3  10       64.13       81.16      9.60 o 
  -3   3  10      184.60      185.94     12.71 o 
  -2   3  10     1517.90     1456.19     41.57 o 
  -1   3  10     1664.42     1657.39     64.58 o 
   0   3  10     6158.41     6100.51    148.50 o 
   1   3  10     2897.97     2853.81     85.68 o 
   2   3  10     4435.85     4431.46    114.95 o 
   3   3  10     1988.36     1983.42     64.95 o 
   4   3  10     3891.13     3902.90    111.12 o 
   5   3  10     1402.63     1488.78     55.28 o 
   6   3  10      866.11      916.14     48.99 o 
   7   3  10      240.73      264.48     23.08 o 
   8   3  10       61.72       79.56     13.79 o 
  -9   4  10       11.14       30.72     19.14 o 
  -8   4  10     1333.25     1359.49    161.60 o 
  -7   4  10      189.29      204.48     23.03 o 
  -6   4  10     4388.66     4907.23    243.99 o 
  -5   4  10      147.61      158.13     19.02 o 
  -4   4  10     4666.94     4933.24    244.05 o 
  -3   4  10      118.56      145.16     17.06 o 
  -2   4  10     2838.89     2844.74     95.74 o 
  -1   4  10       35.02       51.97      7.29 o 
   0   4  10      593.36      576.59     25.79 o 
   1   4  10       24.60       26.92      7.47 o 
   2   4  10       29.21       20.45      6.12 o 
   3   4  10       47.96       50.12      7.14 o 
   4   4  10     1050.73     1019.32     39.24 o 
   5   4  10       48.24       49.19     11.92 o 
   6   4  10     1851.74     1909.98    134.83 o 
   7   4  10      142.41      166.78     24.35 o 
  -8   5  10      107.74      188.84     57.91 o 
  -7   5  10      593.06      726.74     60.40 o 
  -6   5  10       20.02        7.69     10.97 o 
  -5   5  10      221.00      224.99     25.34 o 
  -4   5  10      219.77      222.30     21.80 o 
  -3   5  10      507.23      449.61     35.24 o 
  -2   5  10      446.21      499.09     32.98 o 
  -1   5  10     2179.03     2183.14     68.22 o 
   0   5  10     1158.15     1151.08     51.80 o 
   1   5  10     4016.59     3910.14    134.77 o 
   2   5  10      448.48      446.96     43.95 o 
   3   5  10     3535.88     3630.60    229.83 o 
   4   5  10      658.20      589.57     46.08 o 
   5   5  10     1270.02     1241.60     77.09 o 
   6   5  10      405.86      552.43    140.00 o 
  -6   6  10      196.57      225.10     69.49 o 
  -5   6  10     1733.05     1807.90    139.99 o 
  -4   6  10      116.37       83.47     21.44 o 
  -3   6  10     1934.71     2111.40    116.23 o 
  -2   6  10      310.16      365.24     44.77 o 
  -1   6  10      682.59      690.45     55.74 o 
   0   6  10       36.71       32.53     11.38 o 
   1   6  10      224.29      296.19     29.77 o 
   2   6  10       38.01       44.93     26.46 o 
   3   6  10      287.95      310.99     53.00 o 
   4   6  10      112.26      102.97     19.04 o 
  -4   7  10       28.07       63.45     55.39 o 
  -3   7  10       45.05        5.77     37.50 o 
  -2   7  10      527.90      528.71     54.72 o 
  -1   7  10      265.23      330.56     66.76 o 
   0   7  10     1917.92     1840.02    112.24 o 
   1   7  10      422.98      543.91     49.55 o 
   2   7  10     1828.90     1763.76    111.79 o 
  -9   0  11     2655.12     2756.30    232.91 o 
  -7   0  11     4462.61     4645.34    282.76 o 
  -5   0  11     2020.05     2114.79     92.94 o 
  -3   0  11     2781.36     2806.56    116.78 o 
  -1   0  11      115.59      104.00     13.91 o 
   1   0  11     1588.70     1625.05     79.59 o 
   3   0  11     4763.63     5136.79    200.89 o 
   5   0  11     6633.43     6527.42    254.06 o 
   7   0  11     4492.16     4293.01    245.74 o 
 -10   1  11      144.70      150.57     25.50 o 
  -9   1  11        2.84       13.13      9.67 o 
  -8   1  11       26.07       14.53     10.68 o 
  -7   1  11      373.48      375.22     24.59 o 
  -6   1  11      839.52      863.37     46.60 o 
  -5   1  11     2111.88     2085.56     65.20 o 
  -4   1  11     6238.66     6242.53    172.59 o 
  -3   1  11     5549.83     5424.86    151.19 o 
  -2   1  11     6966.45     6780.83    185.06 o 
  -1   1  11     4879.10     5126.83    133.86 o 
   0   1  11     8460.14     8672.67    204.56 o 
   1   1  11     5324.23     5582.74    136.16 o 
   2   1  11     3026.99     3294.79     88.53 o 
   3   1  11     1766.14     1859.19     61.20 o 
   4   1  11      260.03      302.55     25.65 o 
   5   1  11        3.65       -2.09      7.24 o 
   6   1  11      143.08      153.68     22.97 o 
   7   1  11       88.57      106.65     14.99 o 
   8   1  11      530.17      474.35     35.80 o 
 -10   2  11     1409.69     1644.71    240.71 o 
  -9   2  11       35.28       37.55     22.84 o 
  -8   2  11     3013.91     3033.80    144.65 o 
  -7   2  11      105.75      122.47     14.87 o 
  -6   2  11     4324.63     4391.81    214.17 o 
  -5   2  11      259.41      242.00     27.87 o 
  -4   2  11     2703.58     2535.60     77.16 o 
  -3   2  11       52.27       69.17      8.32 o 
  -2   2  11      661.99      657.90     26.03 o 
  -1   2  11        0.66        1.24      4.83 o 
   0   2  11     1369.22     1324.43     39.12 o 
   1   2  11       65.65       64.38      8.14 o 
   2   2  11     4215.16     4274.36    123.29 o 
   3   2  11      388.46      411.70     23.60 o 
   4   2  11     4627.17     4568.34    126.99 o 
   5   2  11      140.51      156.69     13.85 o 
   6   2  11     5156.69     5104.58    201.26 o 
   7   2  11       83.18       84.87     24.78 o 
   8   2  11     1323.11     1319.22     92.54 o 
  -9   3  11       19.88        7.35     33.72 o 
  -8   3  11        8.59       11.16     11.99 o 
  -7   3  11      470.98      526.92     58.15 o 
  -6   3  11      253.25      256.99     25.60 o 
  -5   3  11     2182.36     2117.87    162.90 o 
  -4   3  11     3105.94     3247.40    116.70 o 
  -3   3  11     5043.69     4967.36    131.66 o 
  -2   3  11     3065.29     3057.52     84.33 o 
  -1   3  11     5686.88     5474.20    143.32 o 
   0   3  11     3692.89     3767.56    113.29 o 
   1   3  11     3952.75     3986.57    104.97 o 
   2   3  11     1654.85     1728.90     52.92 o 
   3   3  11     1503.18     1421.52     46.47 o 
   4   3  11       73.77       78.76      9.73 o 
   5   3  11        0.18       26.37     32.00 o 
   6   3  11       22.62       20.20     19.65 o 
   7   3  11      163.92      157.70     20.54 o 
  -8   4  11      126.60      137.47     40.63 o 
  -7   4  11     2606.98     2768.34    203.23 o 
  -6   4  11      332.93      355.39     31.65 o 
  -5   4  11     1436.93     1476.78    107.28 o 
  -4   4  11      235.08      242.18     22.68 o 
  -3   4  11     1301.78     1306.85     60.09 o 
  -2   4  11        8.75        0.09     10.23 o 
  -1   4  11       47.57       51.34     10.05 o 
   0   4  11        1.90        1.87      4.77 o 
   1   4  11      813.16      804.97     51.42 o 
   2   4  11      372.00      378.23     26.46 o 
   3   4  11     2807.33     2768.98     78.58 o 
   4   4  11      496.20      426.93     26.12 o 
   5   4  11     3498.69     3467.15    202.58 o 
   6   4  11      373.80      413.32     33.18 o 
   7   4  11     2548.24     2789.35    184.82 o 
  -7   5  11      121.10      121.20     20.15 o 
  -6   5  11      632.39      681.43     96.70 o 
  -5   5  11      432.30      449.25     36.45 o 
  -4   5  11     2609.20     2652.02    191.67 o 
  -3   5  11      836.20      803.62     46.03 o 
  -2   5  11     2976.20     2775.72    128.29 o 
  -1   5  11      606.28      646.70     30.69 o 
   0   5  11     3690.77     3553.87    136.94 o 
   1   5  11      919.27      952.86     48.09 o 
   2   5  11     1144.30     1135.25     68.57 o 
   3   5  11      490.60      559.76     42.87 o 
   4   5  11      278.41      322.66     32.30 o 
   5   5  11       32.97       53.25     16.71 o 
  -5   6  11      430.28      536.48     58.57 o 
  -4   6  11      931.01      970.87     70.73 o 
  -3   6  11      166.39      141.04     27.20 o 
  -2   6  11      143.07      157.95     27.16 o 
  -1   6  11       10.29       18.64     16.86 o 
   0   6  11      252.59      282.30     26.10 o 
   1   6  11      144.97      168.50     20.76 o 
   2   6  11     1280.54     1373.53     74.97 o 
   3   6  11      635.82      676.20     98.93 o 
   4   6  11     1463.22     1612.01    182.19 o 
  -3   7  11     1469.87     1314.86    177.77 o 
  -2   7  11      199.57      267.38     61.36 o 
  -1   7  11     1857.99     2026.93    161.65 o 
   0   7  11      237.89      349.49     90.14 o 
   1   7  11     1024.55      897.39     72.52 o 
 -10   0  12     2076.52     1248.89    214.53 o 
  -8   0  12     1573.96     1458.86    103.49 o 
  -6   0  12     1141.47     1089.94     58.35 o 
  -4   0  12      246.97      228.95     34.58 o 
  -2   0  12     4578.57     4725.38    190.20 o 
   0   0  12     8587.99     8765.38    342.20 o 
   2   0  12    16401.07    17910.00    646.23 o 
   4   0  12     5520.53     5633.35    222.29 o 
   6   0  12     2285.13     2123.16    132.83 o 
   8   0  12       33.31      -34.24     57.41 o 
 -10   1  12       83.38       67.48     23.67 o 
  -9   1  12      315.97      353.43     30.19 o 
  -8   1  12      906.32      940.43     52.50 o 
  -7   1  12     2168.99     2233.91     99.91 o 
  -6   1  12     1277.43     1290.34     52.09 o 
  -5   1  12     3560.85     3382.48    112.69 o 
  -4   1  12     2934.88     2879.58     85.96 o 
  -3   1  12     4756.82     4567.64    130.75 o 
  -2   1  12     3329.19     3332.44     96.73 o 
  -1   1  12     3470.72     3376.28    107.73 o 
   0   1  12     1529.68     1639.84     72.68 o 
   1   1  12      248.87      269.01     18.56 o 
   2   1  12       97.98      128.12     12.06 o 
   3   1  12       52.66       61.19     13.51 o 
   4   1  12       69.12       84.34     11.93 o 
   5   1  12      715.80      751.54     44.29 o 
   6   1  12     1022.51     1041.59     46.37 o 
   7   1  12      779.48      736.61     41.01 o 
   8   1  12      721.81      620.92    134.46 o 
  -9   2  12     1757.13     2013.95    242.05 o 
  -8   2  12       35.39       43.88      9.50 o 
  -7   2  12     1865.42     1866.44     92.42 o 
  -6   2  12        0.43        6.77      6.93 o 
  -5   2  12        4.54        1.60      6.91 o 
  -4   2  12        2.18       -0.48      5.50 o 
  -3   2  12     1848.93     1848.43     88.76 o 
  -2   2  12       49.65       45.20      7.25 o 
  -1   2  12     6612.63     6517.00    205.70 o 
   0   2  12       68.70       58.61      8.04 o 
   1   2  12     8806.35     9080.83    227.69 o 
   2   2  12       26.84       29.74      8.93 o 
   3   2  12     7606.36     8188.24    217.17 o 
   4   2  12       18.92       10.51     17.17 o 
   5   2  12     2450.80     2489.31     89.16 o 
   6   2  12        5.22       19.79     24.28 o 
   7   2  12      807.33      843.42     44.95 o 
   8   2  12        2.35       43.81     30.22 o 
  -9   3  12      220.29      253.81     78.06 o 
  -8   3  12      940.70     1045.40     90.93 o 
  -7   3  12     1137.47     1258.50     85.05 o 
  -6   3  12     1939.61     2077.48    177.94 o 
  -5   3  12     1114.99     1195.44    120.66 o 
  -4   3  12     4989.06     4851.44    237.90 o 
  -3   3  12     1475.33     1456.00     69.44 o 
  -2   3  12     3926.51     3797.94    107.50 o 
  -1   3  12      786.78      837.88     41.23 o 
   0   3  12     2245.87     2292.72     88.82 o 
   1   3  12        6.14       17.85     14.15 o 
   2   3  12       95.13      109.50     10.41 o 
   3   3  12       35.73       43.32      7.84 o 
   4   3  12      240.40      235.35     22.01 o 
   5   3  12      228.06      229.26     18.27 o 
   6   3  12     1160.08     1131.85     49.22 o 
   7   3  12      272.71      285.91     22.45 o 
  -8   4  12      725.84      849.16     73.80 o 
  -7   4  12       44.35       25.81     14.90 o 
  -6   4  12      381.03      468.27     53.06 o 
  -5   4  12        0.10       -8.24     17.95 o 
  -4   4  12      152.51      154.14     19.62 o 
  -3   4  12        2.75       11.14      9.82 o 
  -2   4  12     1732.50     1761.28     69.66 o 
  -1   4  12      223.64      196.89     16.94 o 
   0   4  12     3865.11     3534.97    126.28 o 
   1   4  12      170.52      153.71     14.29 o 
   2   4  12     6840.86     6818.78    194.36 o 
   3   4  12      175.28      172.33     20.25 o 
   4   4  12     2806.13     2858.59    111.72 o 
   5   4  12       85.07       96.45     15.00 o 
   6   4  12     1329.24     1465.10     68.07 o 
  -7   5  12     1083.80     1181.65    132.95 o 
  -6   5  12      216.14      248.21     43.25 o 
  -5   5  12     2407.99     2442.99    134.18 o 
  -4   5  12      402.93      452.36     36.44 o 
  -3   5  12     3038.85     3060.57    193.35 o 
  -2   5  12      559.24      712.53     45.88 o 
  -1   5  12     2081.03     1998.99     82.14 o 
   0   5  12      207.26      227.14     24.27 o 
   1   5  12      326.20      336.29     28.09 o 
   2   5  12       10.45       28.87     10.54 o 
   3   5  12        4.33        3.01      9.71 o 
   4   5  12       33.53       53.12     13.98 o 
   5   5  12      736.25      871.79    111.83 o 
  -5   6  12       28.04       75.03     93.67 o 
  -4   6  12        1.78       14.16     18.44 o 
  -3   6  12      359.57      334.38     47.46 o 
  -2   6  12      155.99      173.91     28.99 o 
  -1   6  12     1562.92     1744.49    114.96 o 
   0   6  12      262.87      254.12     24.93 o 
   1   6  12     1850.64     1744.19     83.19 o 
   2   6  12      166.31      169.96     30.68 o 
   3   6  12     1855.01     1823.87    102.85 o 
   4   6  12       94.19       38.78     58.42 o 
  -1   7  12       38.23       55.93     43.81 o 
   0   7  12      647.39      502.07    101.72 o 
  -9   0  13      113.92      154.48     29.98 o 
  -7   0  13       56.07       76.03     18.24 o 
  -5   0  13     1800.10     1874.54     86.87 o 
  -3   0  13     5075.87     4896.36    198.50 o 
  -1   0  13    10307.08    10633.13    410.58 o 
   1   0  13     4502.74     4843.27    197.60 o 
   3   0  13     2673.66     2722.97    167.15 o 
   5   0  13      198.45      206.24     27.00 o 
   7   0  13      264.35      284.68     31.69 o 
  -9   1  13      882.73      912.75    107.21 o 
  -8   1  13     2142.91     2159.62     91.83 o 
  -7   1  13     2169.41     2171.32     99.17 o 
  -6   1  13     2282.26     2167.26     77.78 o 
  -5   1  13     2948.63     2801.60     85.09 o 
  -4   1  13     1583.03     1452.58     50.61 o 
  -3   1  13      509.40      484.72     24.30 o 
  -2   1  13       53.08       47.47      7.91 o 
  -1   1  13       23.16       21.27      6.09 o 
   0   1  13      263.64      272.57     17.77 o 
   1   1  13     1976.62     2130.01     67.19 o 
   2   1  13     3152.77     3414.55     99.29 o 
   3   1  13     3342.62     3632.86    106.27 o 
   4   1  13     3844.52     3853.54    114.30 o 
   5   1  13     2719.46     2772.23     88.64 o 
   6   1  13     2876.51     2795.04    115.29 o 
   7   1  13     1514.10     1446.75     80.96 o 
  -9   2  13       20.58       24.83     35.93 o 
  -8   2  13       28.14       24.08     15.41 o 
  -7   2  13       23.77       24.93      8.57 o 
  -6   2  13      873.95      921.55     54.44 o 
  -5   2  13       15.73       30.57      9.48 o 
  -4   2  13     2108.27     1960.80     68.39 o 
  -3   2  13       70.67       57.86     11.58 o 
  -2   2  13     6780.04     6490.52    212.40 o 
  -1   2  13       93.95       84.69     11.92 o 
   0   2  13     4313.76     4243.61    164.59 o 
   1   2  13      204.20      196.02     15.08 o 
   2   2  13     4227.98     4306.47    121.73 o 
   3   2  13       19.86       34.29     12.24 o 
   4   2  13     1230.44     1361.22     97.82 o 
   5   2  13        0.00        7.77      7.58 o 
   6   2  13       31.92       39.13     10.89 o 
   7   2  13       21.77       33.34     22.95 o 
  -8   3  13      973.30     1131.58     97.40 o 
  -7   3  13     2180.31     2352.03    188.69 o 
  -6   3  13     1168.26     1249.75     98.93 o 
  -5   3  13     2014.58     2015.05    179.53 o 
  -4   3  13      678.10      693.54     68.62 o 
  -3   3  13      457.95      472.33     42.70 o 
  -2   3  13       37.66       42.39      7.27 o 
  -1   3  13        1.79       13.59     11.67 o 
   0   3  13        1.07        8.47      8.48 o 
   1   3  13     1999.26     2039.85     63.73 o 
   2   3  13     1019.35     1084.94     45.16 o 
   3   3  13     2865.20     2816.54     93.82 o 
   4   3  13     1284.77     1275.98     46.61 o 
   5   3  13     3419.24     3432.81    111.64 o 
   6   3  13     1161.40     1281.47     67.79 o 
   7   3  13     1626.81     1814.92    129.42 o 
  -8   4  13       89.89      150.07     36.26 o 
  -7   4  13       31.56       71.23     14.57 o 
  -6   4  13       13.66       23.92     11.41 o 
  -5   4  13     1165.12     1130.54    106.34 o 
  -4   4  13      140.11      141.51     20.07 o 
  -3   4  13     3075.38     3076.50    154.24 o 
  -2   4  13      339.32      302.36     23.99 o 
  -1   4  13     5616.61     5556.97    262.46 o 
   0   4  13      425.74      350.94     24.39 o 
   1   4  13     3063.76     2966.82    116.32 o 
   2   4  13      243.26      228.73     18.76 o 
   3   4  13     1437.15     1340.58     55.02 o 
   4   4  13        5.77       12.48     15.15 o 
   5   4  13      141.16      132.72     16.85 o 
   6   4  13       13.07       12.79     15.45 o 
  -6   5  13     1072.05     1162.54     79.52 o 
  -5   5  13      620.58      728.39     84.10 o 
  -4   5  13      886.33      789.74     83.73 o 
  -3   5  13      131.91      157.16     33.87 o 
  -2   5  13       30.13        6.97     10.48 o 
  -1   5  13       30.39       17.85     14.18 o 
   0   5  13      245.85      273.77     25.18 o 
   1   5  13      219.94      227.08     34.16 o 
   2   5  13     1347.60     1302.53     71.81 o 
   3   5  13      437.42      418.50     39.49 o 
   4   5  13     2089.36     1934.20    117.78 o 
  -4   6  13      954.24      723.15    196.40 o 
  -3   6  13      129.90      135.78     34.11 o 
  -2   6  13     2262.19     2452.90    334.26 o 
  -1   6  13      242.23      186.00     58.92 o 
   0   6  13     1696.85     1850.87     87.53 o 
   1   6  13      310.00      319.93     42.13 o 
   2   6  13     1588.19     1585.23     92.33 o 
   3   6  13       75.71        7.65     33.27 o 
  -8   0  14     1437.11     1495.39    143.27 o 
  -6   0  14     7272.45     7190.69    331.05 o 
  -4   0  14     9048.00     8581.17    338.59 o 
  -2   0  14     9168.34     8935.46    463.48 o 
   0   0  14     3710.25     3908.10    163.89 o 
   2   0  14      313.32      332.57     34.84 o 
   4   0  14      636.58      661.35     49.97 o 
   6   0  14     1100.91      963.74     64.37 o 
  -9   1  14      814.98      813.53     71.16 o 
  -8   1  14      707.66      755.41     46.97 o 
  -7   1  14      407.90      312.71     33.94 o 
  -6   1  14       71.26       62.42     10.76 o 
  -5   1  14      239.53      256.10     18.23 o 
  -4   1  14        0.89       -2.76      8.82 o 
  -3   1  14      228.38      228.82     16.31 o 
  -2   1  14     1203.45     1146.33     42.65 o 
  -1   1  14     1281.40     1295.16     47.16 o 
   0   1  14     1726.09     1755.85     59.64 o 
   1   1  14     3043.37     3144.87     99.36 o 
   2   1  14     1339.97     1410.65     57.61 o 
   3   1  14     2622.32     2710.04     91.68 o 
   4   1  14     1752.81     1851.65     66.71 o 
   5   1  14     1885.55     1885.70     67.41 o 
   6   1  14      406.97      375.55     26.73 o 
   7   1  14      221.20      232.77     45.67 o 
  -8   2  14       34.33       45.56     19.52 o 
  -7   2  14     2072.13     2152.65    144.24 o 
  -6   2  14       43.62       64.01     10.93 o 
  -5   2  14     6830.80     6531.64    259.48 o 
  -4   2  14       69.08       70.33     10.22 o 
  -3   2  14     6652.18     6498.21    190.69 o 
  -2   2  14      170.79      150.60     13.15 o 
  -1   2  14     6717.60     6572.14    239.32 o 
   0   2  14       23.18       22.89      7.88 o 
   1   2  14     2206.16     2326.79     78.53 o 
   2   2  14       30.04       46.96     16.96 o 
   3   2  14       90.61      112.38     14.54 o 
   4   2  14        3.83        8.37      8.44 o 
   5   2  14      757.57      753.38     38.58 o 
   6   2  14       22.82       24.79     10.94 o 
   7   2  14     2544.27     2121.14    201.70 o 
  -8   3  14     1108.30     1176.78     97.79 o 
  -7   3  14       33.17       30.23     12.56 o 
  -6   3  14      354.37      339.12     38.38 o 
  -5   3  14       40.34       40.99     14.25 o 
  -4   3  14        8.34       -8.05      8.05 o 
  -3   3  14       80.32       89.45     14.52 o 
  -2   3  14      918.37      938.13     49.43 o 
  -1   3  14      623.54      637.90     28.98 o 
   0   3  14     2317.79     2354.04     78.11 o 
   1   3  14     1034.91     1183.69     46.69 o 
   2   3  14     2527.91     2643.68    105.40 o 
   3   3  14     1221.40     1367.74     53.95 o 
   4   3  14     2273.70     2405.08     83.66 o 
   5   3  14      969.80     1054.97     61.17 o 
   6   3  14      566.87      557.13     37.06 o 
  -7   4  14      147.91      172.77     24.08 o 
  -6   4  14     3358.49     3621.55    322.81 o 
  -5   4  14      250.11      204.82     25.47 o 
  -4   4  14     3770.93     3996.22    350.35 o 
  -3   4  14      368.02      345.80     31.90 o 
  -2   4  14     3924.02     3788.47    211.73 o 
  -1   4  14      129.60      119.75     15.36 o 
   0   4  14     1352.78     1322.84     64.84 o 
   1   4  14       18.84        9.62      8.08 o 
   2   4  14      139.95      148.45     19.19 o 
   3   4  14        2.38        1.00     11.12 o 
   4   4  14      293.86      336.94     63.37 o 
   5   4  14       22.49       12.94      9.43 o 
  -6   5  14        1.02       28.20     18.63 o 
  -5   5  14      241.24      226.80     41.21 o 
  -4   5  14       11.38       45.50     17.52 o 
  -3   5  14      197.43      232.10     26.43 o 
  -2   5  14      401.64      405.90     34.59 o 
  -1   5  14      729.90      714.44     55.30 o 
   0   5  14      419.28      489.30     33.32 o 
   1   5  14     2385.42     2328.91    306.18 o 
   2   5  14      270.07      348.32     30.97 o 
   3   5  14     1690.46     1541.95     90.14 o 
   4   5  14      424.68      516.17    108.77 o 
  -4   6  14      237.19      344.45    141.51 o 
  -3   6  14     1375.17     1383.21    167.44 o 
  -2   6  14      489.36      478.96     63.44 o 
  -1   6  14     1284.50     1417.59    224.09 o 
   0   6  14      104.65      185.55     39.84 o 
   1   6  14      375.36      376.97     35.26 o 
   2   6  14       55.60       -5.04     47.84 o 
  -9   0  15     2107.16     2457.49    166.69 o 
  -7   0  15     1886.73     1836.24    114.76 o 
  -5   0  15     2101.39     2013.89     93.37 o 
  -3   0  15      966.10      888.57     51.93 o 
  -1   0  15       71.97       90.90     15.89 o 
   1   0  15      331.27      373.21     36.83 o 
   3   0  15     2508.24     2426.26    140.00 o 
   5   0  15     2906.80     3068.34    201.43 o 
  -9   1  15      169.05      175.75     30.72 o 
  -8   1  15      184.00      181.55     21.18 o 
  -7   1  15       29.58       37.30     11.02 o 
  -6   1  15      227.22      275.62     22.00 o 
  -5   1  15      776.49      773.49     35.73 o 
  -4   1  15     1730.24     1638.14     61.44 o 
  -3   1  15     2348.68     2301.82     73.51 o 
  -2   1  15     3789.93     3650.77    108.62 o 
  -1   1  15     2860.59     2912.05     88.76 o 
   0   1  15     5872.49     5876.39    207.19 o 
   1   1  15     4061.12     4275.63    133.00 o 
   2   1  15     2343.71     2495.28     90.53 o 
   3   1  15     1065.77     1125.37     59.89 o 
   4   1  15      691.40      759.02     42.67 o 
   5   1  15      408.27      388.60     41.51 o 
   6   1  15        0.88        1.02     27.09 o 
   7   1  15       12.59      -15.11     64.46 o 
  -8   2  15     1513.01     1571.87    198.65 o 
  -7   2  15       49.09       42.45     16.09 o 
  -6   2  15     2560.69     2482.24    105.39 o 
  -5   2  15      127.62      103.24     13.50 o 
  -4   2  15     1838.74     1715.72     67.67 o 
  -3   2  15       36.29       23.29      8.46 o 
  -2   2  15      503.23      487.06     33.67 o 
  -1   2  15        1.90       -5.96      5.96 o 
   0   2  15      606.86      680.57     35.53 o 
   1   2  15       57.59       54.58     12.16 o 
   2   2  15     1237.11     1292.41     54.77 o 
   3   2  15      154.46      131.82     29.07 o 
   4   2  15     3583.17     3714.84    126.37 o 
   5   2  15       65.33       37.91     17.11 o 
   6   2  15     2071.68     1994.95     83.36 o 
  -8   3  15       76.99       98.70     31.22 o 
  -7   3  15       41.10       61.11     15.26 o 
  -6   3  15      116.16      112.88     18.90 o 
  -5   3  15      547.33      633.51     45.02 o 
  -4   3  15      930.05      900.06     89.55 o 
  -3   3  15     2555.65     2512.83    154.51 o 
  -2   3  15     1759.50     1745.98    118.10 o 
  -1   3  15     3067.50     2934.14    112.94 o 
   0   3  15     3054.07     3196.12    106.42 o 
   1   3  15     3465.21     3459.00    114.35 o 
   2   3  15     1214.47     1296.66     59.41 o 
   3   3  15     1114.88     1094.50     54.79 o 
   4   3  15      323.35      368.12     30.31 o 
   5   3  15      240.07      261.03     24.21 o 
   6   3  15        9.99       -6.35     20.40 o 
  -7   4  15     1235.74     1392.41    137.98 o 
  -6   4  15      235.61      214.52     56.91 o 
  -5   4  15     1467.51     1416.28     78.63 o 
  -4   4  15       47.28       36.45     13.63 o 
  -3   4  15      569.34      598.95     65.20 o 
  -2   4  15       33.71       38.17     16.09 o 
  -1   4  15        6.71       10.88     10.18 o 
   0   4  15       11.18       23.99     10.02 o 
   1   4  15      224.86      237.03     22.95 o 
   2   4  15      159.84      154.88     22.24 o 
   3   4  15     1522.51     1675.46     82.13 o 
   4   4  15      185.49      159.35     23.76 o 
   5   4  15     1710.96     1932.76    256.32 o 
  -5   5  15      288.68      339.66     45.25 o 
  -4   5  15      832.87      835.44     58.29 o 
  -3   5  15      399.60      409.80     38.74 o 
  -2   5  15     2006.48     1821.31    116.40 o 
  -1   5  15      478.37      525.97     47.30 o 
   0   5  15     2410.36     2287.27     92.83 o 
   1   5  15      758.97      945.67     70.09 o 
   2   5  15     1216.25     1361.10    120.66 o 
  -3   6  15       74.06      150.07    110.79 o 
  -1   6  15        3.65       -3.53     25.68 o 
   0   6  15      117.50      154.60     46.83 o 
   1   6  15      124.32      142.51     39.28 o 
  -8   0  16     1686.17     1743.07    475.13 o 
  -6   0  16     1497.31     1307.81     71.74 o 
  -4   0  16        4.51       -8.59     12.00 o 
  -2   0  16      245.50      277.78     27.45 o 
   0   0  16     5094.86     5359.43    223.05 o 
   2   0  16     6767.67     6732.92    459.77 o 
   4   0  16     5073.51     5181.10    421.00 o 
   6   0  16     2990.36     2861.87    254.31 o 
  -8   1  16      478.19      476.95     40.99 o 
  -7   1  16     1198.48     1174.66     59.90 o 
  -6   1  16      811.55      794.80     41.88 o 
  -5   1  16     1981.62     1907.97     64.48 o 
  -4   1  16     1831.43     1669.26     59.29 o 
  -3   1  16     3472.59     3192.32     98.11 o 
  -2   1  16     1539.90     1523.99     55.30 o 
  -1   1  16     1236.29     1109.61     43.70 o 
   0   1  16      929.80     1000.97     47.82 o 
   1   1  16      523.85      509.16     34.96 o 
   2   1  16      207.96      228.84     21.36 o 
   3   1  16        0.07       13.98     13.55 o 
   4   1  16       34.07       61.36     11.78 o 
   5   1  16      338.08      311.07     26.81 o 
   6   1  16      513.12      528.12     63.70 o 
  -7   2  16     1827.97     1892.18    140.28 o 
  -6   2  16       10.94       23.56      8.40 o 
  -5   2  16      273.90      248.42     23.48 o 
  -4   2  16        0.31       -7.30      7.30 o 
  -3   2  16      112.00      122.32     12.65 o 
  -2   2  16       38.48       38.26      8.07 o 
  -1   2  16     2530.01     2432.76     81.90 o 
   0   2  16       33.74       27.89      8.11 o 
   1   2  16     4616.14     4858.11    149.77 o 
   2   2  16       41.75       52.76     12.36 o 
   3   2  16     4580.14     4517.22    169.21 o 
   4   2  16       51.99       33.73     28.78 o 
   5   2  16     2349.49     2402.94    112.80 o 
  -7   3  16      601.46      660.24     79.08 o 
  -6   3  16     1379.06     1325.37    171.97 o 
  -5   3  16      804.69      815.90     54.00 o 
  -4   3  16     2738.14     2590.11    223.07 o 
  -3   3  16     1455.36     1399.28     63.34 o 
  -2   3  16     2226.90     2073.46    121.54 o 
  -1   3  16      259.37      290.25     20.28 o 
   0   3  16     1515.29     1478.94     98.04 o 
   1   3  16      147.00      154.39     19.06 o 
   2   3  16       92.04      108.02     14.12 o 
   3   3  16        2.96       -0.66     10.10 o 
   4   3  16       58.07       68.30     16.28 o 
   5   3  16      106.11       99.09     23.67 o 
  -6   4  16      637.81      648.46    104.65 o 
  -5   4  16       26.78       32.16     14.27 o 
  -4   4  16        0.76        3.79     13.08 o 
  -3   4  16        0.24       -3.49     11.55 o 
  -2   4  16      138.74      217.25     29.73 o 
  -1   4  16       85.46       68.47     13.51 o 
   0   4  16     2165.46     2066.22    151.77 o 
   1   4  16       76.43       65.14     13.56 o 
   2   4  16     2905.62     2947.73    124.53 o 
   3   4  16      311.06      344.67     39.34 o 
   4   4  16     2460.33     2675.04    176.25 o 
  -5   5  16     1382.42     1430.18    119.35 o 
  -4   5  16      366.02      359.32     68.24 o 
  -3   5  16     2225.64     2079.11    170.81 o 
  -2   5  16      313.43      311.17     65.29 o 
  -1   5  16     1182.39     1069.65    171.22 o 
   0   5  16      202.16      252.44     24.40 o 
   1   5  16      456.89      535.98     50.67 o 
   2   5  16       84.48       85.41     37.94 o 
  -7   0  17        2.57        3.47     14.36 o 
  -5   0  17      727.22      867.85     57.67 o 
  -3   0  17     3027.80     2873.49    161.89 o 
  -1   0  17     5077.10     5229.78    217.72 o 
   1   0  17     2898.12     2953.29    148.08 o 
   3   0  17     2130.31     2202.67    151.33 o 
   5   0  17        7.75       22.31     14.12 o 
  -7   1  17     1595.39     1662.28     76.01 o 
  -6   1  17     1797.16     1725.06     84.72 o 
  -5   1  17     1457.86     1301.39     50.90 o 
  -4   1  17     1599.33     1377.62     53.36 o 
  -3   1  17     1434.33     1336.70     51.65 o 
  -2   1  17      562.44      505.90     28.27 o 
  -1   1  17      273.37      234.27     19.63 o 
   0   1  17       38.82       32.15     11.07 o 
   1   1  17      285.93      319.77     24.84 o 
   2   1  17      637.75      658.34     39.08 o 
   3   1  17      836.04      886.41     48.36 o 
   4   1  17      780.81      797.43     46.04 o 
   5   1  17     1308.30     1382.78     66.78 o 
  -7   2  17        9.46        6.86     15.12 o 
  -6   2  17      168.08      235.63     22.21 o 
  -5   2  17       13.70       14.01      8.97 o 
  -4   2  17     2084.55     1996.70    119.06 o 
  -3   2  17       15.94        4.66      9.25 o 
  -2   2  17     2872.79     2749.84    149.80 o 
  -1   2  17       84.12       61.27     14.22 o 
   0   2  17     2701.80     2729.32     92.39 o 
   1   2  17       46.03       64.54     12.21 o 
   2   2  17     2471.05     2509.40     93.02 o 
   3   2  17       11.23        6.07      8.31 o 
   4   2  17      632.53      625.06     39.51 o 
   5   2  17        0.01       10.95     14.51 o 
  -7   3  17     1647.71     1693.55    157.12 o 
  -6   3  17      790.77      905.92     59.46 o 
  -5   3  17     1391.49     1306.62    234.98 o 
  -4   3  17      464.43      581.28     62.66 o 
  -3   3  17     1331.45     1202.68     81.19 o 
  -2   3  17      226.72      212.04     42.41 o 
  -1   3  17      156.50      145.01     18.90 o 
   0   3  17        8.98        9.49     14.56 o 
   1   3  17      147.76      187.14     17.60 o 
   2   3  17      276.17      293.74     24.06 o 
   3   3  17      744.02      836.63     45.88 o 
   4   3  17      283.93      297.57     55.09 o 
  -5   4  17      496.35      501.73     44.19 o 
  -4   4  17       44.90       37.04     14.48 o 
  -3   4  17     1769.89     1755.97    113.17 o 
  -2   4  17      130.37      118.94     33.27 o 
  -1   4  17     3113.39     2960.84    115.07 o 
   0   4  17      326.38      290.40     26.98 o 
   1   4  17     2038.28     2002.44     88.74 o 
   2   4  17       72.63       41.01     19.89 o 
   3   4  17     1390.47     1488.12    147.30 o 
  -4   5  17     1015.05      834.41     91.65 o 
  -3   5  17      226.98      250.28     41.29 o 
  -2   5  17      222.01      200.66     34.71 o 
  -1   5  17       43.63       18.97     56.40 o 
   0   5  17       11.09       -1.92     15.55 o 
   1   5  17       89.58      122.91     30.99 o 
   2   5  17      365.62      235.17     62.44 o 
  -6   0  18     2210.44     2253.31    184.31 o 
  -4   0  18     4439.73     4016.31    173.75 o 
  -2   0  18     5284.67     5192.07    215.80 o 
   0   0  18     2712.14     2483.16    247.76 o 
   2   0  18      473.74      400.49     61.44 o 
   4   0  18        3.33       15.60     15.20 o 
  -7   1  18      468.33      403.21     42.88 o 
  -6   1  18      191.14      165.55     18.14 o 
  -5   1  18       77.84       69.98     13.16 o 
  -4   1  18        1.23        2.49      7.93 o 
  -3   1  18      107.89      146.50     18.96 o 
  -2   1  18      823.19      823.44     39.29 o 
  -1   1  18      813.21      887.91     55.99 o 
   0   1  18      743.85      779.19     65.93 o 
   1   1  18     1982.99     1951.63     78.80 o 
   2   1  18     1668.46     1736.65     73.09 o 
   3   1  18     2246.20     2336.20     92.52 o 
   4   1  18      920.30      949.50     52.96 o 
   5   1  18     1478.13     1072.63    143.52 o 
  -7   2  18      829.51      972.42    109.78 o 
  -6   2  18        1.78        4.32     17.08 o 
  -5   2  18     2517.82     2335.56     95.74 o 
  -4   2  18       34.39       45.49     17.81 o 
  -3   2  18     2996.63     2708.76    153.56 o 
  -2   2  18       33.08       13.45      7.30 o 
  -1   2  18     4813.65     4744.08    164.10 o 
   0   2  18       23.30       13.37     12.72 o 
   1   2  18     1212.58     1234.58     56.68 o 
   2   2  18       34.23        8.88     23.11 o 
   3   2  18      297.85      288.55     26.21 o 
   4   2  18        2.31       23.85     15.12 o 
  -6   3  18      324.38      265.89    122.37 o 
  -5   3  18       38.63       66.78     16.38 o 
  -4   3  18        9.75       -3.51     10.89 o 
  -3   3  18       32.12       31.63     23.41 o 
  -2   3  18      701.74      719.34     45.42 o 
  -1   3  18      183.85      193.24     22.43 o 
   0   3  18     1307.95     1343.52     65.53 o 
   1   3  18      483.61      515.31     33.08 o 
   2   3  18     2606.21     2691.60    101.05 o 
   3   3  18      909.90     1043.32     53.71 o 
   4   3  18     1540.87     1689.93    195.14 o 
  -5   4  18      111.68      134.46     91.65 o 
  -4   4  18     2183.11     2169.97    197.78 o 
  -3   4  18      155.40      110.44     20.91 o 
  -2   4  18     2419.86     2740.94    443.41 o 
  -1   4  18       76.37       63.82     13.73 o 
   0   4  18     1221.27     1195.83     62.08 o 
   1   4  18       28.80       20.41     18.57 o 
   2   4  18      271.40      207.27     59.42 o 
  -2   5  18      156.95      117.34     28.20 o 
   0   5  18      105.16      138.99     40.79 o 
  -7   0  19     1681.81     1553.05    115.32 o 
  -5   0  19     2714.51     2386.87    114.91 o 
  -3   0  19      607.72      529.30     49.61 o 
  -1   0  19      185.52      144.58     40.03 o 
   1   0  19      101.14      118.65     23.53 o 
   3   0  19      946.26     1118.46    103.74 o 
  -7   1  19        9.40        5.54     12.09 o 
  -6   1  19       11.04       17.22      8.49 o 
  -5   1  19      178.35      176.92     20.33 o 
  -4   1  19      174.11      199.67     21.81 o 
  -3   1  19      608.38      628.53     33.69 o 
  -2   1  19     1640.70     1650.14     69.57 o 
  -1   1  19     1386.67     1531.16     61.16 o 
   0   1  19     1904.42     1855.25     75.55 o 
   1   1  19     1369.43     1526.11     66.91 o 
   2   1  19     1431.73     1430.36     64.03 o 
   3   1  19      652.55      757.23     45.80 o 
   4   1  19      534.38      443.66     90.14 o 
  -7   2  19       53.26       85.61     30.72 o 
  -6   2  19     1969.67     1764.54    304.67 o 
  -5   2  19       81.08       69.23     12.42 o 
  -4   2  19     2007.79     1750.05     95.61 o 
  -3   2  19       70.53       41.09     10.83 o 
  -2   2  19      622.19      544.44     37.66 o 
  -1   2  19       23.86       21.31      8.25 o 
   0   2  19        0.16       -5.44     10.22 o 
   1   2  19       23.45       33.15     13.40 o 
   2   2  19      504.40      604.50     39.07 o 
   3   2  19       38.15       27.89     19.99 o 
   4   2  19     2044.14     2428.79    250.28 o 
  -5   3  19       97.08      134.99     38.71 o 
  -4   3  19       98.11      141.19     23.57 o 
  -3   3  19      654.14      757.47     75.75 o 
  -2   3  19      939.20     1009.08     57.94 o 
  -1   3  19     1165.26     1071.14     60.78 o 
   0   3  19     1237.27     1362.81     76.77 o 
   1   3  19     1443.92     1471.18     63.63 o 
   2   3  19      741.65      831.07     46.54 o 
   3   3  19      601.56      576.93     54.05 o 
  -4   4  19      103.01       55.90     85.11 o 
  -3   4  19      422.33      395.31     53.88 o 
  -2   4  19       81.74       49.85     41.80 o 
  -1   4  19      139.78      170.45     41.50 o 
   0   4  19        4.53       -5.05      9.56 o 
   1   4  19       95.12       94.17     22.66 o 
  -6   0  20      612.20      526.25     60.93 o 
  -4   0  20      164.22       96.77     27.67 o 
  -2   0  20       20.52       21.14     25.28 o 
   0   0  20     1715.58     1977.72    120.36 o 
   2   0  20     1779.22     1904.67    204.96 o 
  -6   1  20      650.31      580.33     50.11 o 
  -5   1  20     1420.14     1272.65     59.17 o 
  -4   1  20      939.10      804.05     43.98 o 
  -3   1  20     2027.56     1929.57     70.35 o 
  -2   1  20     1044.03     1053.88     48.46 o 
  -1   1  20     1095.39     1087.70     79.43 o 
   0   1  20      792.73      840.20     62.95 o 
   1   1  20      733.41      774.17     46.00 o 
   2   1  20      323.46      346.02     29.53 o 
  -5   2  20      529.45      471.92     57.21 o 
  -4   2  20        0.12       -8.37      8.37 o 
  -3   2  20        5.39       21.02     13.63 o 
  -2   2  20        8.25        8.57      9.52 o 
  -1   2  20      721.51      825.61     71.89 o 
   0   2  20       12.65        7.83      8.50 o 
   1   2  20     1879.30     2084.63     84.72 o 
   2   2  20       17.69       35.74     11.53 o 
  -4   3  20     1353.88      795.16    201.94 o 
  -3   3  20      842.58      865.66     63.71 o 
  -2   3  20     1902.87     1841.29    109.68 o 
  -1   3  20      349.81      361.35     31.88 o 
   0   3  20     1074.10      971.31     75.40 o 
   2   3  20      264.30      232.66     36.26 o 
  -1   4  20        1.03       -4.57     20.62 o 
  -5   0  21      121.92      145.88     32.37 o 
  -3   0  21     1428.75     1468.76     83.78 o 
  -1   0  21     2264.50     2261.78    158.38 o 
   1   0  21     3164.77     3147.99    169.92 o 
  -5   1  21      686.78      653.89     52.00 o 
  -4   1  21      786.43      673.48     37.93 o 
  -3   1  21     1072.53      935.35     45.48 o 
  -2   1  21      503.78      427.39     48.18 o 
  -1   1  21      145.49      136.22     17.60 o 
   0   1  21       20.94       23.62     10.23 o 
   1   1  21        1.61        0.19     14.32 o 
  -4   2  21      984.78      998.53    191.87 o 
  -3   2  21       24.90       33.18     13.87 o 
  -2   2  21     1154.60     1222.83     95.90 o 
  -1   2  21       84.04       92.09     17.30 o 
   0   2  21     2388.68     2402.53    156.42 o 
   1   2  21       45.00       56.40     22.66 o 
  -2   3  21      201.40      154.51     95.93 o 
  -1   3  21      106.53       55.90     36.76 o 
  -4   0  22     2146.19     1871.29    155.96 o 
  -2   0  22     2109.99     2102.24    121.20 o 
  -4   1  22       19.16       17.25     23.83 o 
  -3   1  22       18.03        4.23     13.72 o 
  -2   1  22       55.82       71.06     29.96 o 
  -1   1  22      185.42      191.36     34.24 o 
  -3   2  22     1629.00     1468.49    321.54 o 
  -2   2  22        0.44       34.04     33.24 o 
  -1   2  22     1573.77     1747.44    124.39 o 
                                                 
